# Supplementary material for: Phylogenetic systematics of Schacontia Dyar with descriptions of eight new species (Lepidoptera, Crambidae)
Source: Zookeys. 2013 Apr 17;(291):27–81. doi: 10.3897/zookeys.291.3744 (PMC3677288; doi:10.3897/zookeys.291.3744)
Supplement: XML Treatment for Schacontia [file zookeys.291.3744-treatment1.xml]

<!DOCTYPE tp:taxon-treatment
  PUBLIC "-//TaxonX//DTD Taxonomic Treatment Publishing DTD v0 20100105//EN" "tax-treatment-NSO.dtd">
<tp:taxon-treatment xmlns:tp="http://www.plazi.org/taxpub"><tp:treatment-meta><mixed-citation publication-type="journal"><person-group><name><surname>Goldstein</surname><given-names>Paul Z.</given-names></name><name><surname>Metz</surname><given-names>Mark A.</given-names></name><name><surname>Solis</surname><given-names>M. Alma</given-names></name></person-group><article-title>Phylogenetic systematics of 
                    <italic>Schacontia</italic> Dyar with descriptions of eight new species (Lepidoptera, Crambidae)</article-title><source>Zookeys</source><day>17</day><month>4</month><year>2013</year><volume>2013</volume><issue>291</issue><fpage>27</fpage><lpage>81</lpage><pub-id pub-id-type="doi">10.3897/zookeys.291.3744</pub-id></mixed-citation></tp:treatment-meta><tp:nomenclature><tp:taxon-name>
                            <tp:taxon-name-part taxon-name-part-type="genus">Schacontia</tp:taxon-name-part>
                        <object-id xmlns:xlink="http://www.w3.org/1999/xlink" xlink:type="simple">http://species-id.net/wiki/Schacontia</object-id>
								</tp:taxon-name><tp:taxon-authority>Dyar, 1914: 400</tp:taxon-authority></tp:nomenclature><tp:treatment-sec sec-type="Type species"><title>Type species.</title><p><italic><tp:taxon-name>Acontia medalba</tp:taxon-name></italic> Schaus, 1904: 163, by subsequent designation.</p></tp:treatment-sec><tp:treatment-sec sec-type="Type locality"><title>Type locality:</title><p>Brazil.</p></tp:treatment-sec><tp:treatment-sec sec-type="Etymology"><title>Etymology.</title><p>“<italic><tp:taxon-name>Schacontia</tp:taxon-name></italic>” seems to be Dyar’s contraction of Schaus and <italic><tp:taxon-name>Acontia</tp:taxon-name></italic>, the noctuid genus in which Schaus mistakenly attributed <italic>medalba</italic> and subsequently designated by Dyar as the type species of <italic><tp:taxon-name>Schacontia</tp:taxon-name></italic>.</p></tp:treatment-sec><tp:treatment-sec sec-type="Diagnosis"><title>Diagnosis.</title><p><italic><tp:taxon-name>Schacontia</tp:taxon-name></italic> species may be recognized by (character numbers listed parenthetically): Foreweing Rs<sub>3</sub> and Rs<sub>4</sub> stalked (5); M<sub>1</sub> and M<sub>2</sub> stalked (6); hindwing M<sub>2</sub>M<sub>3</sub> + CuA<sub>1</sub> stalked (13); bullae tympani invaginated in S2 (18); absence of puteoli (22); fornix heavily sclerotized and far removed from the edge of Ve1 (24); fornical <!--PageBreak-->angle a low arc &gt; 90 degrees (25); presence of gnathos-ventrotergal rods complex (31), bearing a finger-like middle process (32); presence of teguminal sulcus (34); intrasaccular process a bump or flange towards base of valve or as a trigger-like process at margin of lower lobe of valve (41); pair of terminal black dots on abdominal dorsum of male (53); uncus hood-like, mucronate, or obovoid, with variously modified terminal nipple (35, 36). In addition, the costal bulge in the FW postmedial line is frequently coupled with a color contrast between the FW medial area and the basal and terminal areas, often involving white scaling. Unlike the <italic>medalba</italic> group (for present purposes including <italic><tp:taxon-name>Schacontia speciosa</tp:taxon-name></italic>), the proboscis is not reduced in the <italic>ysticalis-themis</italic> group, the labial palpi droop, the tympanal fornix is narrow, ribbonlike; venulae secundae tapered to form a “neck.”</p></tp:treatment-sec><tp:treatment-sec sec-type="Habitus"><title>Habitus.</title><p>In the species most readily identifiable as <italic><tp:taxon-name>Schacontia</tp:taxon-name></italic> (by virtue of their similarity to the type species <italic><tp:taxon-name>Schacontia medalba</tp:taxon-name></italic>), hereafter referred to as the <italic>medalba</italic> group, the forewings are gray with a metallic sheen and the antemedial and postmedial lines variously suffused with white, the exception being <italic><tp:taxon-name>Schacontia umbra</tp:taxon-name></italic>, which may be almost uniformly shaded dark brown. Towards the costa, the postmedial line bulges outward; the hind wings are by and large nondescript in pattern beyond the presence of a faint postmedial line. The <italic>ysticalis</italic>-<italic>themis</italic> group including the <italic><tp:taxon-name>Schacontia themis-rasa</tp:taxon-name></italic> sister pair and the <italic><tp:taxon-name>Schacontia nyx</tp:taxon-name></italic> complex [<italic><tp:taxon-name>Schacontia nyx</tp:taxon-name></italic>+<italic><tp:taxon-name>Schacontia clotho</tp:taxon-name></italic>+<italic><tp:taxon-name>Schacontia lachesis</tp:taxon-name></italic>+<italic><tp:taxon-name>Schacontia atropos</tp:taxon-name></italic>], are distinguished from these in having ocelli present; frons with normal, convex contour, except in <italic><tp:taxon-name>Schacontia ysticalis</tp:taxon-name></italic>; and labial palps porrect, extending beyond the clypeus.</p></tp:treatment-sec><tp:treatment-sec sec-type="Male genitalia"><title>Male genitalia.</title><p>All <italic><tp:taxon-name>Schacontia</tp:taxon-name></italic> bear a modification of the intrasaccular region of the valva. In the case of those species surrounding the type species of <italic><tp:taxon-name>Schacontia</tp:taxon-name></italic>, this comprises a naked or denticled flange; the valvae are characteristically reduced, if not truncate, and the uncus prominent but unadorned, mucronate. The valvae become progressively more complex in the <italic>ysticalis</italic>-<italic>themis</italic> group, with the intrasaccular feature transposed laterally to form a sclerotized trigger-like structure. Also in the <italic>ysticalis</italic>-<italic>themis</italic> group: the dorsal ridges of the tegumen are cruciate, meeting near the uncus; the tegumen is much wider than the uncus such that the lateral edges of the tegumen appear to taper/fall away from the uncus gradually; the outer margin of the valva is complex, including a variously adorned subcostal process, the costa associated with a fleshy lobe at its terminus and at least one setal tuft; the sacculus bears a localized patch or cluster of setae ventrad; and a membranous area exists between the costa and the subcostal process.</p></tp:treatment-sec><tp:treatment-sec sec-type="Description"><title>Description.</title><p><bold>Head</bold> - In <italic>medalba</italic> group, ocelli and chaetosemata absent; proboscis reduced; frons conical; labial and maxillary palpi straight. In <italic>ysticalis-themis</italic> group, ocelli present; frons of normal, convex contour except in <italic><tp:taxon-name>Schacontia ysticalis</tp:taxon-name></italic>; labial palps porrect, extending beyond clypeus. <bold>Thorax</bold> - In <italic>medalba</italic> group, pronotum, mesonotum, legs gray; hind leg of female with 1 pair of tibial spurs. Males of several members of <italic>ysticalis-themis</italic> group bear a flattened, hind tibial spur, specialized hind tibial scales, a shallow concave spoon-like metatarsal modification, and coremata on 4<sup>th</sup> abdominal segment (on <italic><tp:taxon-name>Schacontia themis</tp:taxon-name></italic>, <italic><tp:taxon-name>Schacontia nyx</tp:taxon-name></italic>, <italic><tp:taxon-name>Schacontia clotho</tp:taxon-name></italic>, <italic><tp:taxon-name>Schacontia lachesis</tp:taxon-name></italic>, and <italic><tp:taxon-name>Schacontia atropos</tp:taxon-name></italic>); in addition, epipleural setae may be present (in <italic><tp:taxon-name>Schacontia rasa</tp:taxon-name></italic>, <italic><tp:taxon-name>Schacontia clotho</tp:taxon-name></italic>, <italic><tp:taxon-name>Schacontia lachesis</tp:taxon-name></italic>, and <italic><tp:taxon-name>Schacontia atropos</tp:taxon-name></italic>); and female <!--PageBreak-->hind tibia usually bear two pair of spurs (a medial pair present) except in <italic><tp:taxon-name>Schacontia ysticalis</tp:taxon-name></italic> and <italic><tp:taxon-name>Schacontia rasa</tp:taxon-name></italic>. <italic>Forewing</italic> (FW) - <italic><tp:taxon-name>Schacontia</tp:taxon-name></italic> exhibit a characteristic curvature of postmedial line, outwardly bulging towards costa. In <italic>medalba</italic> group FW medial area partially suffused with white; in <italic>ysticalis-themis</italic> group, FW either unicolorous with basal and postmedial areas or polymorphic, with some specimens more darkly shaded. Rs<sub>3</sub> and Rs<sub>4</sub> stalked; M<sub>1</sub> and M<sub>2</sub> stalked. <italic>Hindwing</italic> - In <italic>medalba</italic> group, HW generally pale with few contrasting markings; female frenulum with a single seta; postmedial line sometimes present, conspicuous, but never in <italic>ysticalis-themis</italic> group. [M<sub>2</sub>M<sub>3</sub>]+CuA<sub>1</sub> stalked. <bold>Abdomen</bold> - Scales arranged in two terminal black dorsal spots in males, more conspicuous in <italic>ysticalis-themis</italic> group. Tergites gray with dark-gray scaling in <italic>medalba</italic> group. Tympanal organs crambiform (tympanum and conjunctivum not co-planar, praecinctorium present, bullae tympani open anteromedially), but somewhat variable. In <italic>medalba</italic> group, bullae tympani broad, tympanal assemblage wider than long (cf. <xref ref-type="bibr" rid="B35">Solis 2009: 503</xref>); processi tympani present, towards antero-lateral end of fornix, prominent, lamellate, hemi-circular; processus spiniformis present; fornix tympani strongly sclerotized, broad, removed from edge of venula prima; fornical ulna gradually arched at approximately &gt;90° angle; pons short, broad, V-shaped, length more or less equivalent to breadth of fornix; rami (posteromedial margins of sacci) weakly sclerotized, arcuate, not strongly angled medially; venulae secundae present, tapering gently such that posterior width only slightly less than anterior width; puteoli absent; posterior lip of saccus weakly sclerotized, saccus indistinct and grading into second sternite; posterior width of tympanal organs narrower than anterior width, but venulae secundae not tapering sharply to form a neck; bullae not conspicuously invaginated in S2. In <italic>ysticalis-themis</italic> group, tympanal assemblage less asymmetrical than in <italic>medalba</italic> group (i.e., not conspicuously wider than long); tergo-sternal sclerite robust, conspicuous; bullae tympani longer than wide, saccus or rim of bullae tympani sclerotized at base; processi tympani present, lamellate, thumb-like, towards antero-lateral end of fornix; fornix tympani sclerotized; angle of fornical ulna obtuse; pons elongate, comprising (in part) two parallel, elongate, sclerotized prongs, divergent only at anterior terminus (posteromedial margin of saccus appears delimited by sclerotized rami, extends and remains parallel to pons for most of its length, pons extending towards bottom of saccus); saccus deep, pronounced (cf. “poches ou dépressions tympaniques” of <xref ref-type="bibr" rid="B25">Minet 1985</xref>); venulae secundae prominent, tapering such that “partie libre” (<italic>sensu</italic> Minet) of second sternite forms a “neck” as in <italic><tp:taxon-name>Schacontia speciosa</tp:taxon-name></italic>; puteoli absent; posterior width of tympanal organs roughly half of anterior width. <bold>Male genitalia</bold> (<xref ref-type="fig" rid="F7">Figs 36</xref>–<xref ref-type="fig" rid="F9">60</xref>, part). <italic>Medalba</italic> group: Uncus oblong, cuspidate or mucronate, terminal edge entire; tegumen robust, divided into two dihedral, di-trapezohedral, or hemispherical bubbles that meet for a length that varies across species such that its dorsal ridges appear cruciate; juncture may appear as an elongate strut that divides anterior to base of uncus, such that anterior margin of tegumen may appear moderately emarginate (as in <italic><tp:taxon-name>Schacontia chanesalis</tp:taxon-name></italic>) or more deeply invaginate (as in <italic><tp:taxon-name>Schacontia medalba</tp:taxon-name></italic> and <italic><tp:taxon-name>Schacontia umbra</tp:taxon-name></italic>). A transparent, membranous or sub-sclerotized area within uncus overlies a finger-like process arising from within center of gnathos, configuration harness-like, comprising a plate suspended by four arms, one <!--PageBreak-->pair extending to and (apparently) articulating with base of uncus dorso-caudally; other subtergal pair extending ventrally to and articulating with vinculum; connection between gnathal plate and tegumen membranous. Lower arms of gnathos appear to represent a fusion with ventro-tergal rods (Cf. <xref ref-type="bibr" rid="B42">Yoshiyasu 1985</xref>). Characteristic reduced male valvae extend straight out at roughly a 90° angle, and with a localized patch or cluster of ventral, filiform saccular setae. Valvae either simple and rounded or broadly emarginate to bilobed; reduced, their most prominent feature a pair of intra-saccular processes (one in each valva) oriented dorsally and variously naked or adorned with spines or denticles. Ventro-marginal setae absent or rudimentary. Juxta U-shaped or broadly V-shaped, robust at base, vaguely taurean. Phallus simple, cornuti absent. <italic>Ysticalis-themis</italic> group: Uncus obovoid or superficially tridentate (appearing trefoil- or spade tipped); tegumen robust, divided into two obliquely-oriented oval sections meeting caudally near base of uncus, but diverging widely cephalad such that anterior margin of tegumen appears deeply invaginated; gnathos comprising a suspended rectangular plate with arms arising from each corner and a small, nub-like process arising centrally; dorsal arms wrap around anal tube, a ventral pair extend to termini of vinculum, such that gnathos almost appears to articulate both with uncus-tegumen and with vinculum, which is variously U-shaped or horseshoe shaped with pronounced pockets at each terminus. Valvae complex, comprising regions and processes that are variously sclerotized, fleshy in appearance, and/or bearing tufts of setae: intrasaccular flange located towards latero-ventral edge and sclerotized to form a trigger-shaped process; robust, spine-like setae on valva; ventro-marginal setae present on valva, either distributed evenly along length of outer margin of sacculus or concentrated at ventro-saccular “ulna”; costa robust and joined to rest of valva by a narrow membranous area; valva with secondary outer fleshy setose lobe or process below costa; recurved/decumbent setal plume associated with terminus of costa. Juxta robust, V-shaped or broadly U-shaped, ventral tip curved outward forming a small chin-like platform in <italic><tp:taxon-name>Schacontia themis</tp:taxon-name></italic> and <italic><tp:taxon-name>Schacontia rasa</tp:taxon-name></italic>; a less robust, more open U-shape in <italic><tp:taxon-name>Schacontia nyx</tp:taxon-name></italic> complex. Phallus with two cornuti. <bold>Female genitalia</bold> (<xref ref-type="fig" rid="F7">Figs 38</xref>–<xref ref-type="fig" rid="F10">63</xref>, part) - <italic>Medalba</italic> group: Papillae anales convex, partially appressed but separate, setose; posterior and anterior apophyses roughly equivalent in length, not especially robust; antrum may be conspicuous, chalice-like; ductus bursae short, not discretely circumscribed; corpus bursae membranous, elongate, without signa; ductus seminalis arising from posterior end of corpus bursae. <italic>Ysticalis-themis</italic> group: Papillae anales setose, rounded, not conspicuously dihedral (except in <italic><tp:taxon-name>Schacontia lachesis</tp:taxon-name></italic>); colliculum, if present, a partial collar, sometimes shortened to form a narrow ring immediately outside corpus bursae, ductus bursae per se all but eliminated; note that in contrast to <italic><tp:taxon-name>Udea</tp:taxon-name></italic> Guenée (1845), for example, ductus bursae, if present, developed posterior to colliculum (cf. <xref ref-type="bibr" rid="B24">Mally and Nuss 2011</xref>: 63, fig. 3), an elongate band or partial sleeve immediately occupying antrum, appearing as a sclerotized band on floor of ductus bursae; corpus bursae globular or ovoid (more elongate in <italic><tp:taxon-name>Schacontia ysticalis</tp:taxon-name></italic>), without signa, one or two accessory bursae posteriad where ductus seminalis attached.</p><p><bold>Species variation.</bold> Individual species variation with respect to wing polymorphism is especially acute in the <italic><tp:taxon-name>Schacontia nyx</tp:taxon-name></italic> complex; of particular interest here are the male sec<!--PageBreak-->ondary sexual characteristics, which covary imperfectly across species and are discussed below. <italic><tp:taxon-name>Schacontia</tp:taxon-name></italic> species may vary greatly in size (&gt;100% wingspan).</p><p><bold>Distribution.</bold> Collectively, <italic><tp:taxon-name>Schacontia</tp:taxon-name></italic> species are distributed across Mexico, south to Central America (Guatemala, Costa Rica, Panama) and South America (Bolivia, Brazil, Ecuador, Venezuela) and the Caribbean (Puerto Rico, Cuba, Hispaniola). A single North American record of <italic><tp:taxon-name>Schacontia themis</tp:taxon-name></italic> is reported here from Sanibel Island, Florida (USA: Lee Co.).</p></tp:treatment-sec><tp:treatment-sec sec-type="Biology"><title>Biology.</title><p>Larvae are internal feeders that may induce galls, and pupate within the host. The only known host plant records are in <tp:taxon-name>Capparaceae</tp:taxon-name>: in Costa Rica, larvae have been reared from <italic><tp:taxon-name>Podangrogyne decipiens</tp:taxon-name></italic> (Triana &amp; Planch.) Woodson (Solis, Nishida and Metz, in preparation); <italic><tp:taxon-name>Cleome spinosa</tp:taxon-name></italic> Jacq. has been reported as host for <italic><tp:taxon-name>Schacontia chanesalis</tp:taxon-name></italic>; <italic><tp:taxon-name>Capparis frondosa</tp:taxon-name></italic> Jacq., and <italic><tp:taxon-name>Capparis verrucosa</tp:taxon-name></italic> Jacq. are reported for other <italic><tp:taxon-name>Schacontia</tp:taxon-name></italic> species.</p></tp:treatment-sec><tp:treatment-sec sec-type="Remarks"><title>Remarks.</title><p><italic><tp:taxon-name>Schacontia</tp:taxon-name></italic> was described by <xref ref-type="bibr" rid="B8">Dyar (1914)</xref> to accommodate three species, whose original descriptions were based primarily on wing pattern: the type species <italic><tp:taxon-name>Schacontia medalba</tp:taxon-name></italic> (Schaus, 1904; formerly <italic><tp:taxon-name>Acontia medlba</tp:taxon-name></italic>); <italic><tp:taxon-name>Schacontia chanesalis</tp:taxon-name></italic> (Druce, 1899), formerly <italic><tp:taxon-name>Pionea chanesalis</tp:taxon-name></italic>; and <italic><tp:taxon-name>Schacontia replica</tp:taxon-name></italic> Dyar, 1914, the last of which accompanied the generic description (<xref ref-type="bibr" rid="B7">Druce 1899</xref>: 557, <xref ref-type="bibr" rid="B32">Schaus 1904</xref>: 163, <xref ref-type="bibr" rid="B8">Dyar 1914</xref>: 400). <xref ref-type="bibr" rid="B9">Dyar (1925: 8)</xref> later described <italic><tp:taxon-name>Thlecteria ysticalis</tp:taxon-name></italic> from a female specimen, also on the basis of wing pattern, and this species was later removed to <italic><tp:taxon-name>Schacontia</tp:taxon-name></italic> by <xref ref-type="bibr" rid="B28">Munroe (1995: 42)</xref>, who also recognized <italic><tp:taxon-name>Schacontia pfeifferi</tp:taxon-name></italic> Amsel, 1956, raising the total number of species recognized in the genus to five. <xref ref-type="bibr" rid="B1">Amsel’s (1956: 101–102)</xref> description of <italic><tp:taxon-name>Schacontia pfeifferi</tp:taxon-name></italic>, which placed <italic><tp:taxon-name>Schacontia</tp:taxon-name></italic> in the <tp:taxon-name>Schoenobiinae</tp:taxon-name>, is the most complete description to date and one of only two works prior to the present to figure or characterize genitalia (the other being <xref ref-type="bibr" rid="B35">Solis 2009</xref>). Neither Schaus nor subsequent authors were explicit in their characterization of what makes <italic><tp:taxon-name>Schacontia</tp:taxon-name></italic> unique or in their rationale for describing and including new species in the genus.</p></tp:treatment-sec><tp:treatment-sec sec-type="Key to species of Schacontia"><title>Key to species of <italic><tp:taxon-name>Schacontia</tp:taxon-name></italic></title><p>Key to species of <italic><tp:taxon-name>Schacontia</tp:taxon-name></italic>: Male Genitalia + Habitus + Female genitalia (part)</p><table-wrap content-type="key" position="anchor" orientation="portrait"><table><tbody><tr><td rowspan="1" colspan="1">1</td><td rowspan="1" colspan="1">Forewing generally silvery gray or gray brown with white shading in vicinity of antemedial and postmedial lines, particularly in medial area and at outermost edge of postmedial line; or dark brown with poorly contrasted markings except for postmedial line. Hindwing postmedial line conspicuous, nearing inner margin. Frons conical. Valva simple or reduced, sub-quadrate or emarginate/mildly bilobed; lacking a straight, prominent coastal arm; medial projection or flange arising from within sacculus; apex of costa lacking a tuft or plume, or a fleshy, setose subcostal lobe. Uncus mucronate, hoodlike. Tegumen dividedwherein the two tablet-shaped, bubble-like sections meet centrally for some or most of their length. Juxta more or less horseshoe shaped. Tympanal apparatus with saccus indistinct, posterior ridge lightly if <!--PageBreak-->at all sclerotized, grading into second sternite; venulae secundae not sharply tapering inward caudally; fornix broad, robust</td><td rowspan="1" colspan="1">2</td></tr><tr><td rowspan="1" colspan="1">1’</td><td rowspan="1" colspan="1">Forewing ground color straw or light gray, uniform or with a contrasting gray medial area suffused with white; or with outer margin and basal areas rust colored (<italic><tp:taxon-name>Schacontia ysticalis</tp:taxon-name></italic>) or yellowish brown (<italic><tp:taxon-name>Schacontia lachesis</tp:taxon-name></italic> and <italic><tp:taxon-name>Schacontia atropos</tp:taxon-name></italic>); antemedial and postmedial lines conspicuous; HW postmedial line faint, without secondary postmedial shading, not reaching inner margin. Frons with normal undifferentiated convex contour. Valva broad with a distinct costal bar or boom and either a faint, rudimentary hump appearing in the ventro-saccular region or as a more prominent, lateral sclerotized process at ventro-marginal edge of sacculus; a tuft or plume associated with costal terminus, each of which may also bear a fleshy, setose subcostal lobe. Uncus, either gently tapering to a wide rounded tip, or obovoid or squared, bearing a trefoil-like tip, in the last case appearing nearly tridentate, with a raised central ridge resulting in a webbed appearance (this feature may vary in prominence). Tegumen deeply divided such that two ovular sections meet obliquely towards base of uncus. Juxta robust, V- or broadly V-shaped. Tympanal saccus distinct, with posterior ridge or lip heavily sclerotized; venulae secundae tapered inward caudally; fornix narrow, ribbon-like.</td><td rowspan="1" colspan="1">4</td></tr><tr><td rowspan="1" colspan="1">2(1)</td><td rowspan="1" colspan="1">Forewing medial area variously but diffusely shaded, generally without sharp contrast or orbicular spot; basal area not traversed by a white band. Uncus tapering to a distinct, ventrally directed squared tip. Tegumen invaginate such that sulcus joining two teguminal hemispheres extends less than 40% of length of tegumen. Intra-saccular process smooth, not conspicuously denticled</td><td rowspan="1" colspan="1">3</td></tr><tr><td rowspan="1" colspan="1">2’</td><td rowspan="1" colspan="1">Forewing medial area variously shaded, but often with contrast, an orbicular spot varyingly distinct or inconspicuous, if present; the basal area usually traversed by a white band. Uncus broadly tapered with a simple rounded nipple. Teguminal sulcus extends most of length of tegumen. Intra-saccular process rugose or denticled</td><td rowspan="1" colspan="1"><italic><tp:taxon-name>Schacontia chanesalis</tp:taxon-name></italic></td></tr><tr><td rowspan="1" colspan="1">3(2)</td><td rowspan="1" colspan="1">Forewing color variously shaded with white scaling; lines or variously shaded regions conspicuous. Orbicular spot faint, if present. Hind wing slate gray. Valva truncate, rounded, entire</td><td rowspan="1" colspan="1"><italic><tp:taxon-name>Schacontia medalba</tp:taxon-name></italic></td></tr><tr><td rowspan="1" colspan="1">3’</td><td rowspan="1" colspan="1">Forewing shaded chocolate brown, markings not obvious. Hind wings dark gray. Valva slightly emarginate</td><td rowspan="1" colspan="1"><italic><tp:taxon-name>Schacontia umbra</tp:taxon-name></italic></td></tr><tr><td rowspan="1" colspan="1">4(1’)</td><td rowspan="1" colspan="1">FW medial area suffused with white basad; postmedial line with broad, gentle costal bulge. Uncus dorsoventrally flattened, edges nearly carinate; uncus tip broad, neither acutely sharp nor sculpted with trefoil shape. Valva lacking a trigger-like process below costa; costa with mane-like tuft of elongate setae, recurved medially. Phallus simple, cornuti absent. Corpus bursae elongate, without signa</td><td rowspan="1" colspan="1">5</td></tr><tr><td rowspan="1" colspan="1">4’</td><td rowspan="1" colspan="1">FW shading either unicolorous or with medial area more darkly shaded than both basal and postmedial areas. Uncus tip swollen, either obovate or <!--PageBreak-->squared, in latter case with lateral edges thickened. Valva with a trigger-like process arising from within sacculus along ventral edge, and a conspicuous fleshy subcostal lobe and setose plume; costa lacking tuft of elongate setae medially recurved. Phallus with two prominent cornuti. Corpus bursae more or less globular, rarely with signa</td><td rowspan="1" colspan="1">6</td></tr><tr><td rowspan="1" colspan="1">5(4)</td><td rowspan="1" colspan="1">Basal area of FW with a brown ovoid spot, delineated by white bands crossing from wing base to antemedial line. Uncus tapered towards blunt squarish tip at a roughly 60 degree angle. Valva entire, not emarginate, without distinct upper and lower extensions; center of valva unadorned; intra-saccular structures indistinct. Phallus simple, naked, without cornuti</td><td rowspan="1" colspan="1"><italic><tp:taxon-name>Schacontia speciosa</tp:taxon-name></italic></td></tr><tr><td rowspan="1" colspan="1">5’</td><td rowspan="1" colspan="1">Basal area of FW rust colored, mottled. Uncus broad, lateral edges parallel, tapering to a wide, gently rounded tip at a roughly 45 degree angle. Valva with upper and lower extensions, the lower sclerotized dorsad; intrasaccular flange conspicuous, adorned with both surficial and adjacent setal clusters. Phallus with a single cornutus.</td><td rowspan="1" colspan="1"><italic><tp:taxon-name>Schacontia ysticalis</tp:taxon-name></italic></td></tr><tr><td rowspan="1" colspan="1">6(4’)</td><td rowspan="1" colspan="1">FW uniform mouse gray or mottled, in latter case with medial area more darkly shaded. Uncus rounded, obovate with distinct, rhomboid nipple; uncal edges not reinforced or swollen. Valva gently rounded ventrally with moderate to elongate lateral process, ventro-medial edge with a distinct comb of elongate setae</td><td rowspan="1" colspan="1">7</td></tr><tr><td rowspan="1" colspan="1">6’</td><td rowspan="1" colspan="1">FW ground color gray or straw colored, contrasting gray medial area in some specimens. Uncus squared or scooplike in appearance with lateral edges swollen, sometimes conspicuously so, with or without a pronounced central ridge, tip hastate or trefoil-like; valva either elbowed or sharply angled towards mid-point, but not gently rounded, lacking an elongate process distally, ventro-medial edge without a distinct comb of elongate setae</td><td rowspan="1" colspan="1">8</td></tr><tr><td rowspan="1" colspan="1">7(6)</td><td rowspan="1" colspan="1">FW mottled in appearance, medial area slightly darker than basal and postmedial areas; orbicular spot pronounced. Epipleural setae absent. Ventral trigger-like process on valva rudimentary, if present; subcostal lobe robust, squat, &lt;=3x longer than wide</td><td rowspan="1" colspan="1"><italic><tp:taxon-name>Schacontia nyx</tp:taxon-name></italic></td></tr><tr><td rowspan="1" colspan="1"> 7’</td><td rowspan="1" colspan="1">FW gray, unicolorous; orbicular spot faint. Epipleural setae present. Ventral trigger-like process pronounced; subcostal lobe elongate and narrow, ~5x longer than wide</td><td rowspan="1" colspan="1"><italic><tp:taxon-name>Schacontia clotho</tp:taxon-name></italic></td></tr><tr><td rowspan="1" colspan="1">8 (6’)</td><td rowspan="1" colspan="1">Uncus with conspicuous, prominent central ridge. Elongate lateral lobe of valva absent; subcostal lobe not elongate; ventral edge of valva not conspicuously elbowed close to vinculum; central membranous area of valva conspicuously longer than wide</td><td rowspan="1" colspan="1">9</td></tr><tr><td rowspan="1" colspan="1">8’</td><td rowspan="1" colspan="1">Uncus with a uniformly smooth contour. Subcostal lobe pronounced, finger-like; ventral edge of valva angled or elbowed sharply (not rounded) approximately mid-way between vinculum and lateral edge of valva; central membranous area of valva not conspicuously longer than wide</td><td rowspan="1" colspan="1">10</td></tr><tr><td rowspan="1" colspan="1">9(8)</td><td rowspan="1" colspan="1">Female with two pairs of hind tibial spurs; male with coremata present on 4<sup>th</sup> abdominal segment, flattened hind tibial spur, specialized hind tibial scales <!--PageBreak-->with embedded dark patch, cuplike metatarsal modification, epipleural setae</td><td rowspan="1" colspan="1"><italic><tp:taxon-name>Schacontia themis</tp:taxon-name></italic></td></tr><tr><td rowspan="1" colspan="1">9’</td><td rowspan="1" colspan="1">Female with single pair of hind tibial spurs; male secondary sexual features above absent</td><td rowspan="1" colspan="1"><italic><tp:taxon-name>Schacontia rasa</tp:taxon-name></italic></td></tr><tr><td rowspan="1" colspan="1">10(8’)</td><td rowspan="1" colspan="1">Male secondary sexual characters (including coremata on 4<sup>th</sup> abdominal segment, cf. 10) all present</td><td rowspan="1" colspan="1"><italic><tp:taxon-name>Schacontia lachesis</tp:taxon-name></italic></td></tr><tr><td rowspan="1" colspan="1">10’</td><td rowspan="1" colspan="1">Male secondary sexual characters (cf. 10) absent</td><td rowspan="1" colspan="1"><italic><tp:taxon-name>Schacontia atropos</tp:taxon-name></italic></td></tr></tbody></table></table-wrap></tp:treatment-sec><tp:treatment-sec><!--Section generated to contain objects referenced in tp:taxon-treatment.--><fig id="F7" position="float" orientation="portrait"><label>Figures 36–43.</label><caption><p>Male, female genitalia. <bold>36</bold> <italic><tp:taxon-name>Schacontia medalba</tp:taxon-name></italic> male, Brazil 107887 <bold>37</bold> <italic><tp:taxon-name>Schacontia medalba</tp:taxon-name></italic> phallus, data as above <bold>38</bold> <italic><tp:taxon-name>Schacontia medalba</tp:taxon-name></italic> female, Brazil, Castro, Parana, Collection Wm Schaus, Genitalia slide by MAS ♀ USNM 107,011 <bold>39</bold> <italic><tp:taxon-name>Schacontia chanesalis</tp:taxon-name></italic> male, Guatemala USNM 107,891m, Cf. <xref ref-type="fig" rid="F5">Fig. 22</xref> <bold>40</bold> <italic><tp:taxon-name>Schacontia chanesalis</tp:taxon-name></italic> phallus, data as above <bold>41</bold> <italic><tp:taxon-name>Schacontia chanesalis</tp:taxon-name></italic> female, Guatemala, Quirigua Guat., Schaus and Barnes coll, Genitalia slide by DA ♀ USNM 107,892 <bold>42</bold> <italic><tp:taxon-name>Schacontia umbra</tp:taxon-name></italic> male, Ecuador VOB 100504, Cf. <xref ref-type="fig" rid="F1">Fig. 3</xref> <bold>43</bold> <italic><tp:taxon-name>Schacontia umbra</tp:taxon-name></italic> phallus, data as above.</p></caption><graphic xmlns:xlink="http://www.w3.org/1999/xlink" xlink:href="ZooKeys-291-027-g007.jpg" position="float" orientation="portrait" xlink:type="simple"/></fig><fig id="F5" position="float" orientation="portrait"><label>Figures 21–29.</label><caption><p>Tympanal organs. Collection and/or dissection numbers follow country of origin; when label data presented elsewhere, annotated as such. <bold>21</bold> <italic><tp:taxon-name>Schacontia medalba</tp:taxon-name></italic>, Brazil, “Bnito Prov., Pernmbuco, Brazil 83; Collection C.V. Riley; USNM genitalia slide 107887 <bold>22</bold> <italic><tp:taxon-name>Schacontia chanesalis</tp:taxon-name></italic> male, Guatemala: Quirigua Guat; Schaus and Barnes coll; Genitalia slide by DA ♂ USNM 107,891 <bold>23</bold> <italic><tp:taxon-name>Schacontia umbra</tp:taxon-name></italic> male Holotype, Ecuador, Past. Mera: 1300 m, xii.1992, V.O. Becker Col; Col. Becker 100504 <bold>24</bold> <italic><tp:taxon-name>Schacontia speciosa</tp:taxon-name></italic> male, Paratype, Brazil (data <xref ref-type="fig" rid="F1">Fig. 4</xref>) <bold>25</bold> <italic><tp:taxon-name>Schacontia ysticalis</tp:taxon-name></italic> male 108100; Venezuela Guarico, Huato Masaguaral , 45 km S Calabozo, <named-content xmlns:xlink="http://www.w3.org/1999/xlink" content-type="dwc:verbatimCoordinates" xlink:type="simple">8.57°N, 67.58°W</named-content>, Galry For#4 75 m, 13–16 May 1988, uv light, M. Epstein R. Blahnik <bold>26</bold> <italic><tp:taxon-name>Schacontia themis</tp:taxon-name></italic>, male, Costa Rica, Guanacaste, Santa Rosa Nat’l Pk., 97 SRNP 2354.1 JAL, 2 May 2003, #5 <bold>27</bold> <italic><tp:taxon-name>Schacontia rasa</tp:taxon-name></italic> male Holotype, Mexico, Col. Becker 110514, Mexico, Tam San Fernando, 50 m, 28.vi.1997, V. O. Becker Col., [green USNM genitalia slide label “JAL 18”] <bold>28</bold> <italic><tp:taxon-name>Schacontia nyx</tp:taxon-name></italic> male, Venezuela, Lara, 4 km NW of La Pastora, 2–3.III.1978, riparian forest, blacklight, J.B. Heppner, Genitalia slide by DA ♂ USNM 108,101 <bold>29</bold> <italic><tp:taxon-name>Schacontia clotho</tp:taxon-name></italic> Cf <xref ref-type="fig" rid="F1">Fig. 9</xref>.</p></caption><graphic xmlns:xlink="http://www.w3.org/1999/xlink" xlink:href="ZooKeys-291-027-g005.jpg" position="float" orientation="portrait" xlink:type="simple"/></fig><fig id="F1" position="float" orientation="portrait"><label>Figures 1–12.</label><caption><p>Habitus of adults. <bold>1</bold> <italic><tp:taxon-name>Schacontia medalba</tp:taxon-name></italic> male, Peru, 1883, “Boniti P., Peru, Jan. 7. 83” <bold>2</bold> <italic><tp:taxon-name>Schacontia chanesalis</tp:taxon-name></italic> male, Mexico, Becker 68741, Tam El Ensino 250 m, 4–13.viii.1988, V.O.Becker Col. <bold>3</bold> <italic><tp:taxon-name>Schacontia umbra</tp:taxon-name></italic> male paratype, “Col. Becker 100503, Ecuador: Past. Mera, 1300 m, xii 1992, V.O. Becker Col, <italic><tp:taxon-name>Schacontia</tp:taxon-name></italic> n. sp. #3 det. M.A. Solis” <bold>4</bold> <italic><tp:taxon-name>Schacontia speciosa</tp:taxon-name></italic> male holotype, “Col. Becker 65271, Brasil, RJ Marica, 5 m, 11.x.1985, V.O. Becker Col. <bold>5</bold> <italic><tp:taxon-name>Schacontia ysticalis</tp:taxon-name></italic> Sirena, Corcovado Nat. Pk., Osa Penin., Costa Rica, 19–27 Mar 1981, DH Janzen, W. Hallwachs <bold>6</bold> <italic><tp:taxon-name>Schacontia themis</tp:taxon-name></italic> Venezuela, Guarico, Hato Masaguaral, 45 km S Calabozo, 8.57N, 67.58W, Galry For #20, 75 m, 13–16 May 1988, uv lt., M. Epstein &amp; R. Blahnik <bold>7</bold> <italic><tp:taxon-name>Schacontia rasa</tp:taxon-name></italic> male holotype, Col. Becker 110514, Mexico, Tam San Fernando, 50 m, 28.vi.1997, V. O. Becker Col. <bold>8</bold> <italic><tp:taxon-name>Schacontia nyx</tp:taxon-name></italic> “Venezuela: Guarico, Hato Masaquaral, 45 km S Calabozo, 8.57N, 67.58W, Galry Forest #20, 75 m, 13–16 May 1988, uv lt., M. Epstein &amp; R. Blahnik <bold>9</bold> <italic><tp:taxon-name>Schacontia clotho</tp:taxon-name></italic> male holotype, Col. Becker 102660, Ecuador, Loja Catamayo 1300 m, 20.xii.1992, V.O. Becker Col., Genitalia 1287 <bold>10</bold> <italic><tp:taxon-name>Schacontia lachesis</tp:taxon-name></italic> male, “Col. Becker 55439, Brasil, RJ Arrai al do Cabo, 50 m, 29.i.1985, V.O. Becker Col.” <bold>11</bold> <italic><tp:taxon-name>Schacontia lachesis</tp:taxon-name></italic> male, “Bolivia, Santa Cruz, Puerto Suarez, 150 m, Nov 1908, J. Steinbach, CMNH Acc. 3758” <bold>12</bold> <italic><tp:taxon-name>Schacontia atropos</tp:taxon-name></italic> male holotype, “San Estaban, Carabobo, Venez., Dec. 1–20 1939, Pablo J. Anduze.”</p></caption><graphic xmlns:xlink="http://www.w3.org/1999/xlink" xlink:href="ZooKeys-291-027-g001.jpg" position="float" orientation="portrait" xlink:type="simple"/></fig><fig id="F9" position="float" orientation="portrait"><label>Figures 52–60.</label><caption><p>Male, female genitalia. <bold>52</bold> <italic><tp:taxon-name>Schacontia rasa</tp:taxon-name></italic> (a) male, Mexico; f. <xref ref-type="fig" rid="F5">Fig. 21</xref> <bold>53</bold> Phallus, data as above <bold>54</bold> Female, Mexico JAL 19 (same data) <bold>55</bold> <italic><tp:taxon-name>Schacontia nyx</tp:taxon-name></italic> (a) male, Venezuela, Cf. <xref ref-type="fig" rid="F5">Fig. 22</xref> <bold>56</bold> Phallus, data as above <bold>57</bold> Female, Venezuela; Cf. <xref ref-type="fig" rid="F1">Fig. 8</xref> <bold>58</bold> <italic><tp:taxon-name>Schacontia clotho</tp:taxon-name></italic> (a) male, HOLOTYPE, Ecuador; Cf. <xref ref-type="fig" rid="F1">Fig. 9</xref> <bold>59</bold> Phallus, data as above <bold>60</bold> Female, Ecuador: Loja, Catamayo, 1300 m, 20 XII 1992, V.O. Becker JAL 5 May 2003 #24.</p></caption><graphic xmlns:xlink="http://www.w3.org/1999/xlink" xlink:href="ZooKeys-291-027-g009.jpg" position="float" orientation="portrait" xlink:type="simple"/></fig><fig id="F10" position="float" orientation="portrait"><label>Figures 61–63.</label><caption><p>Male, female genitalia. <bold>61</bold> <italic><tp:taxon-name>Schacontia lachesis</tp:taxon-name></italic> (a) male, HOLOTYPE, Bolivia, CMNH; Cf. <xref ref-type="fig" rid="F1">Fig. 11</xref> <bold>62</bold> Phallus, data as above <bold>63</bold> Female, Brasil: MT 60 km S Pocone. Pantanal 100m 1-7.xii. 1997; V.O. Becker Col.; Col Becker 111257.</p></caption><graphic xmlns:xlink="http://www.w3.org/1999/xlink" xlink:href="ZooKeys-291-027-g010.jpg" position="float" orientation="portrait" xlink:type="simple"/></fig></tp:treatment-sec><ref-list><ref id="B35"><mixed-citation xmlns:xlink="http://www.w3.org/1999/xlink" xlink:type="simple"><person-group><name name-style="western"><surname>Solis,</surname><given-names>MA</given-names></name></person-group> (<year>2009</year>)<article-title> Transfer of all Western Hemisphere Cybalomiinae to other subfamilies (Crambidae: Pyraloidea: Lepidoptera): <italic>Elusia</italic> Schaus, <italic>Dichochroma</italic> Forbes, <italic>Schacontia</italic> Dyar, <italic>Cybalomia extorris</italic> Warren, and <italic>C. lojanalis</italic> (Dognin).</article-title><source>Proceedings of the Entomological Society of Washington </source><volume>111</volume> (<issue>2</issue>): <fpage>493</fpage>-<lpage>504</lpage>.</mixed-citation></ref><ref id="B25"><mixed-citation xmlns:xlink="http://www.w3.org/1999/xlink" xlink:type="simple"><person-group><name name-style="western"><surname>Minet</surname><given-names>J</given-names></name></person-group> (<year>1985</year>)<article-title> Etude morphologie et phylogenetique des organs tympaniques des Pyraloidea 2 – Pyralidae, Crambidae, premiere partie (Lepidoptera: Glossata).</article-title><source>Annals de la Societe Entomologique de France </source><volume>21</volume>: <fpage>69</fpage>-<lpage>86</lpage>.</mixed-citation></ref><ref id="B42"><mixed-citation xmlns:xlink="http://www.w3.org/1999/xlink" xlink:type="simple"><person-group><name name-style="western"><surname>Yoshiyasu</surname><given-names>Y</given-names></name></person-group> (<year>1985</year>)<source> A systematic study of the Nymphulinae and the Musotiminae of Japan (Lepidoptera: Pyralidae). Scientific Report Kyoto Prefectural University, Agriculture 37: 1–162.</source></mixed-citation></ref><ref id="B24"><mixed-citation xmlns:xlink="http://www.w3.org/1999/xlink" xlink:type="simple"><person-group><name name-style="western"><surname>Mally</surname><given-names>R</given-names></name><name name-style="western"><surname>Nuss</surname><given-names>M</given-names></name></person-group> (<year>2011</year>)<article-title> Molecular and morphological phylogeny of European <italic>Udea</italic> moths (Insecta: Lepidoptera: Pyraloidea).</article-title><source>Arthropod Systematics &amp; Phylogeny </source><volume>69</volume> (<issue>1</issue>): <fpage>55</fpage>-<lpage>71</lpage>.</mixed-citation></ref><ref id="B8"><mixed-citation xmlns:xlink="http://www.w3.org/1999/xlink" xlink:type="simple"><person-group><name name-style="western"><surname>Dyar</surname><given-names>HG</given-names></name></person-group> (<year>1914</year>)<article-title> Descriptions of New Species and Genera of Lepidoptera from Mexico.</article-title><source>Proceedings United States National Museum </source><volume>47</volume> (<issue>2054</issue>): <fpage>365</fpage>-<lpage>409</lpage>.</mixed-citation></ref><ref id="B7"><mixed-citation xmlns:xlink="http://www.w3.org/1999/xlink" xlink:type="simple"><person-group><name name-style="western"><surname>Druce</surname><given-names>H</given-names></name></person-group> (<year>1899</year>)<source> Biologia Centrali-americana. Insecta. Lepidoptera – Heterocera. Vol. 2. 622 pp.</source></mixed-citation></ref><ref id="B32"><mixed-citation xmlns:xlink="http://www.w3.org/1999/xlink" xlink:type="simple"><person-group><name name-style="western"><surname>Schaus</surname><given-names>W</given-names></name></person-group> (<year>1904</year>)<article-title> New species of American Heterocera.</article-title><source>Transactions American Entomological Society </source><volume>30</volume>: <fpage>135</fpage>-<lpage>178</lpage>.</mixed-citation></ref><ref id="B9"><mixed-citation xmlns:xlink="http://www.w3.org/1999/xlink" xlink:type="simple"><person-group><name name-style="western"><surname>Dyar</surname><given-names>HG</given-names></name></person-group> (<year>1925</year>)<source> Some new American moths (Lepidoptera). Insecutor Inscitiae Menstruus 13(1/3): 1–19.</source></mixed-citation></ref><ref id="B28"><mixed-citation xmlns:xlink="http://www.w3.org/1999/xlink" xlink:type="simple"><person-group><name name-style="western"><surname>Munroe</surname><given-names>E</given-names></name></person-group> (<year>1995</year>)<source> Cybalomiinae. In: Heppner JB (Ed.) Checklist: Atlas of N eotropical Lepidoptera. Association for Neotropical Lepidoptera. Gainesville, Florida, 42.</source></mixed-citation></ref><ref id="B1"><mixed-citation xmlns:xlink="http://www.w3.org/1999/xlink" xlink:type="simple"><person-group><name name-style="western"><surname>Amsel</surname><given-names>HG</given-names></name></person-group> (<year>1956</year>)<source> Microlepidoptera Venezuela I. Boletin de Entomologia Venezuelana 10(1/2): 1–337. [110 pls]</source></mixed-citation></ref></ref-list></tp:taxon-treatment>
