# Supplementary material for: Phylogenetic systematics of Schacontia Dyar with descriptions of eight new species (Lepidoptera, Crambidae)
Source: Zookeys. 2013 Apr 17;(291):27–81. doi: 10.3897/zookeys.291.3744 (PMC3677288; doi:10.3897/zookeys.291.3744)
Supplement: XML Treatment for Schacontia medalba [file zookeys.291.3744-treatment2.xml]

<!DOCTYPE tp:taxon-treatment
  PUBLIC "-//TaxonX//DTD Taxonomic Treatment Publishing DTD v0 20100105//EN" "tax-treatment-NSO.dtd">
<tp:taxon-treatment xmlns:tp="http://www.plazi.org/taxpub"><tp:treatment-meta><mixed-citation publication-type="journal"><person-group><name><surname>Goldstein</surname><given-names>Paul Z.</given-names></name><name><surname>Metz</surname><given-names>Mark A.</given-names></name><name><surname>Solis</surname><given-names>M. Alma</given-names></name></person-group><article-title>Phylogenetic systematics of 
                    <italic>Schacontia</italic> Dyar with descriptions of eight new species (Lepidoptera, Crambidae)</article-title><source>Zookeys</source><day>17</day><month>4</month><year>2013</year><volume>2013</volume><issue>291</issue><fpage>27</fpage><lpage>81</lpage><pub-id pub-id-type="doi">10.3897/zookeys.291.3744</pub-id></mixed-citation></tp:treatment-meta><tp:nomenclature><tp:taxon-name>
                            <tp:taxon-name-part taxon-name-part-type="genus">Schacontia</tp:taxon-name-part>
                            <tp:taxon-name-part taxon-name-part-type="species">medalba</tp:taxon-name-part>
                        <object-id xmlns:xlink="http://www.w3.org/1999/xlink" xlink:type="simple">http://species-id.net/wiki/Schacontia_medalba</object-id>
								</tp:taxon-name><tp:taxon-authority>(Schaus, 1904)</tp:taxon-authority><xref ref-type="fig" rid="F1">Figs 1</xref><xref ref-type="fig" rid="F5">, 21</xref><xref ref-type="fig" rid="F7">, 36–38</xref><tp:nomenclature-citation-list><tp:nomenclature-citation><tp:taxon-name>Acontia</tp:taxon-name><comment>? <italic>medalba</italic> Schaus, 1904: 163. Type Locality: Brazil.</comment></tp:nomenclature-citation></tp:nomenclature-citation-list></tp:nomenclature><tp:treatment-sec sec-type="Material examined"><title>Material examined.</title><p>(19♂, 10♀, 1 sex undet.).</p></tp:treatment-sec><tp:treatment-sec sec-type="Type material"><title>Type material.</title><p>Holotype (♀, USNM): Castro, Parana; Collection Wm Schaus; [red type label] type 10575; Acontia? medalbi [sic] sp. Schs; Pyralie Schoenobiana gen. nov.; USNM Genitalia Slide by DA ♀ 107,899.</p></tp:treatment-sec><tp:treatment-sec sec-type="Other material examined"><title>Other material examined.</title><p><bold>Brazil:</bold> (19♂, 8♀, 1 sex undet.): Bnito Prov. Pernmbuco Brazl 83, unknown [illegible] 84 W.S. 165, genitalia slide by DA ♂ USNM 107,909 (1♂); Bnito Prov., Pernmbuco Brazl 83, [illeg.], Collection C.V. Riley, Genitalia slide by DA ♂ USNM 107,887 (1♂); Bnito Prov., Pernmbuco Brazl 83, [illeg.], Collection C.V. Riley, Genitalia slide by DA ♀ USNM 107,888 (1♀); Pernambuco, Brazil, coll. Pickel, 17 II 929 2065, Genitalia slide by DA ♀ 107,910 (1♀); Pernambuco Tapera, 1934.VIII.24, 2087♀ (1♀); Bnito Prov., Pernmbuco, Brazl. 6/1 83, Not known [illeg.], Collection of C.V. Riley ♂ (1♂); Pernambuco, Brazil, Coll. Pickel ♂ (1♂); 28, Bnito Prov., Pernmbuco, Brazl 8 3, 2, Fernald ♂ (1♂); 73, Not in BM 1925, W Schaus ♂ (1♂); 2♂ 1♀, as previous; Castro, Parana, Collection Wm Schaus, incl. 1: Genitalia slide by MAS ♀ USNM 107,011 (1♀); 1♂ as previous; Brazil: Nova Teutonia, F. Plaumann (1♂); Col. Becker No. 4601, Rio Brilbante, Mato Grosso, Brasil, 25.I.1971, V. O. Becker Col., <italic><tp:taxon-name>Schacontia medalba</tp:taxon-name></italic> det. M.A. Solis [on one only] (2♀); Col. Becker No. 9164, Rio Brilbante, Mato Grosso, Brasil, 24.X.1970, Becker leg. (1♀); Nova Teutonia, <named-content xmlns:xlink="http://www.w3.org/1999/xlink" content-type="dwc:verbatimCoordinates" xlink:type="simple">27°11’S, 52°23’W</named-content>, Brazil, 300–500 m, 4-IV-1954, Fritz Plaumann [CNC] (4♂); Nova Teutonia, <named-content xmlns:xlink="http://www.w3.org/1999/xlink" content-type="dwc:verbatimCoordinates" xlink:type="simple">27°11'S, 52°23'W</named-content>, Brazil, 300–500 m, 10-IV-1954 Fritz Plaumann [CNC] (4♂); as above, “Slide No. 3645M.S.” (1 sex undet.); Nova Teutonia, <named-content xmlns:xlink="http://www.w3.org/1999/xlink" content-type="dwc:verbatimCoordinates" xlink:type="simple">27°11'S, 52°23'W</named-content>, Brazil, 300–500 m, 3-III-1954, Fritz Plaumann, <italic><tp:taxon-name>Schacontia</tp:taxon-name></italic> n. sp. 7, Det. E.G. Munroe 1998 [CNC], Genitalia slide by JAL ♂ (1♂). <bold>Peru</bold> (1♀): Boniti P, Peru, Jan 7. 83.</p></tp:treatment-sec><tp:treatment-sec sec-type="Diagnosis"><title>Diagnosis.</title><p>Specimens of <italic><tp:taxon-name>Schacontia medalba</tp:taxon-name></italic> are most readily diagnosed from those of <italic><tp:taxon-name>Schacontia chanesalis</tp:taxon-name></italic> by male genitalia, specifically the reduced, unlobed valvae and the naked intrasaccular process, features they share with <italic><tp:taxon-name>Schacontia umbra</tp:taxon-name></italic>.</p></tp:treatment-sec><tp:treatment-sec sec-type="description"><title>Re-description</title><p>(<xref ref-type="fig" rid="F1">Fig. 1</xref>). Forewing length 6.5–1.0 mm. <bold>Head</bold> <italic>-</italic> Frons conical; labial palpi straight, extending as far as clypeus. <bold>Thorax</bold> - Female with one pair of hind tibial <!--PageBreak-->spurs (medial pair absent); legs uniform gray brown. <italic>Forewing</italic>. Basal area primarily gray brown, undivided; antemedial (am) line meets anal margin. Subterminal line interrupted by wing veins; medial area partially suffused with white, especially basad; white <!--PageBreak-->postmedial line appears shaded basally, interrupts/traverses dark shading between apical area and distal region of medial area; this “double” line faintly common to HW; FW fringe gray-brown.<italic> Hindwing</italic>. Postmedial line present, conspicuous (see above); terminal area lightly shaded, fringe white. <bold>Abdomen</bold> <italic>-</italic> Apical bands of pale scales on abdominal segments; terminal dots grayish brown, faint if present. <italic>Tympanal organs</italic> (<xref ref-type="fig" rid="F5">Fig. 21</xref>). As for the <italic>medalba</italic> group, <italic>vide supra</italic>. <bold>Male genitalia</bold> (<xref ref-type="fig" rid="F7">Figs 36, 37</xref>). Teguminal sulcus short, such that anterior margin of tegumen appears deeply invaginate; juxta U-shaped; valvae simple, reduced, rounded, not bilobed or emarginate; intrasaccular process a simple flange; intrasaccular process naked; phallus simple, cornuti absent. <bold>Female genitalia</bold> (<xref ref-type="fig" rid="F7">Fig. 38</xref>). Antrum wider than deep, chalice-like; ductus bursae inconspicuous, no colliculum apparent; corpus bursae indistinct, weakly sclerotized, elongate.</p></tp:treatment-sec><tp:treatment-sec sec-type="Immature stages"><title>Immature stages.</title><p>Unknown.</p><p><bold>Variation.</bold> Variable in size; forewings vary with respect to obfuscation in medial area.</p></tp:treatment-sec><tp:treatment-sec sec-type="Biology"><title>Biology.</title><p>Unknown.</p></tp:treatment-sec><tp:treatment-sec sec-type="Distribution"><title>Distribution.</title><p>Brazil, Peru.</p></tp:treatment-sec><tp:treatment-sec><!--Section generated to contain objects referenced in tp:taxon-treatment.--><fig id="F1" position="float" orientation="portrait"><label>Figures 1–12.</label><caption><p>Habitus of adults. <bold>1</bold> <italic><tp:taxon-name>Schacontia medalba</tp:taxon-name></italic> male, Peru, 1883, “Boniti P., Peru, Jan. 7. 83” <bold>2</bold> <italic><tp:taxon-name>Schacontia chanesalis</tp:taxon-name></italic> male, Mexico, Becker 68741, Tam El Ensino 250 m, 4–13.viii.1988, V.O.Becker Col. <bold>3</bold> <italic><tp:taxon-name>Schacontia umbra</tp:taxon-name></italic> male paratype, “Col. Becker 100503, Ecuador: Past. Mera, 1300 m, xii 1992, V.O. Becker Col, <italic><tp:taxon-name>Schacontia</tp:taxon-name></italic> n. sp. #3 det. M.A. Solis” <bold>4</bold> <italic><tp:taxon-name>Schacontia speciosa</tp:taxon-name></italic> male holotype, “Col. Becker 65271, Brasil, RJ Marica, 5 m, 11.x.1985, V.O. Becker Col. <bold>5</bold> <italic><tp:taxon-name>Schacontia ysticalis</tp:taxon-name></italic> Sirena, Corcovado Nat. Pk., Osa Penin., Costa Rica, 19–27 Mar 1981, DH Janzen, W. Hallwachs <bold>6</bold> <italic><tp:taxon-name>Schacontia themis</tp:taxon-name></italic> Venezuela, Guarico, Hato Masaguaral, 45 km S Calabozo, 8.57N, 67.58W, Galry For #20, 75 m, 13–16 May 1988, uv lt., M. Epstein &amp; R. Blahnik <bold>7</bold> <italic><tp:taxon-name>Schacontia rasa</tp:taxon-name></italic> male holotype, Col. Becker 110514, Mexico, Tam San Fernando, 50 m, 28.vi.1997, V. O. Becker Col. <bold>8</bold> <italic><tp:taxon-name>Schacontia nyx</tp:taxon-name></italic> “Venezuela: Guarico, Hato Masaquaral, 45 km S Calabozo, 8.57N, 67.58W, Galry Forest #20, 75 m, 13–16 May 1988, uv lt., M. Epstein &amp; R. Blahnik <bold>9</bold> <italic><tp:taxon-name>Schacontia clotho</tp:taxon-name></italic> male holotype, Col. Becker 102660, Ecuador, Loja Catamayo 1300 m, 20.xii.1992, V.O. Becker Col., Genitalia 1287 <bold>10</bold> <italic><tp:taxon-name>Schacontia lachesis</tp:taxon-name></italic> male, “Col. Becker 55439, Brasil, RJ Arrai al do Cabo, 50 m, 29.i.1985, V.O. Becker Col.” <bold>11</bold> <italic><tp:taxon-name>Schacontia lachesis</tp:taxon-name></italic> male, “Bolivia, Santa Cruz, Puerto Suarez, 150 m, Nov 1908, J. Steinbach, CMNH Acc. 3758” <bold>12</bold> <italic><tp:taxon-name>Schacontia atropos</tp:taxon-name></italic> male holotype, “San Estaban, Carabobo, Venez., Dec. 1–20 1939, Pablo J. Anduze.”</p></caption><graphic xmlns:xlink="http://www.w3.org/1999/xlink" xlink:href="ZooKeys-291-027-g001.jpg" position="float" orientation="portrait" xlink:type="simple"/></fig><fig id="F5" position="float" orientation="portrait"><label>Figures 21–29.</label><caption><p>Tympanal organs. Collection and/or dissection numbers follow country of origin; when label data presented elsewhere, annotated as such. <bold>21</bold> <italic><tp:taxon-name>Schacontia medalba</tp:taxon-name></italic>, Brazil, “Bnito Prov., Pernmbuco, Brazil 83; Collection C.V. Riley; USNM genitalia slide 107887 <bold>22</bold> <italic><tp:taxon-name>Schacontia chanesalis</tp:taxon-name></italic> male, Guatemala: Quirigua Guat; Schaus and Barnes coll; Genitalia slide by DA ♂ USNM 107,891 <bold>23</bold> <italic><tp:taxon-name>Schacontia umbra</tp:taxon-name></italic> male Holotype, Ecuador, Past. Mera: 1300 m, xii.1992, V.O. Becker Col; Col. Becker 100504 <bold>24</bold> <italic><tp:taxon-name>Schacontia speciosa</tp:taxon-name></italic> male, Paratype, Brazil (data <xref ref-type="fig" rid="F1">Fig. 4</xref>) <bold>25</bold> <italic><tp:taxon-name>Schacontia ysticalis</tp:taxon-name></italic> male 108100; Venezuela Guarico, Huato Masaguaral , 45 km S Calabozo, <named-content xmlns:xlink="http://www.w3.org/1999/xlink" content-type="dwc:verbatimCoordinates" xlink:type="simple">8.57°N, 67.58°W</named-content>, Galry For#4 75 m, 13–16 May 1988, uv light, M. Epstein R. Blahnik <bold>26</bold> <italic><tp:taxon-name>Schacontia themis</tp:taxon-name></italic>, male, Costa Rica, Guanacaste, Santa Rosa Nat’l Pk., 97 SRNP 2354.1 JAL, 2 May 2003, #5 <bold>27</bold> <italic><tp:taxon-name>Schacontia rasa</tp:taxon-name></italic> male Holotype, Mexico, Col. Becker 110514, Mexico, Tam San Fernando, 50 m, 28.vi.1997, V. O. Becker Col., [green USNM genitalia slide label “JAL 18”] <bold>28</bold> <italic><tp:taxon-name>Schacontia nyx</tp:taxon-name></italic> male, Venezuela, Lara, 4 km NW of La Pastora, 2–3.III.1978, riparian forest, blacklight, J.B. Heppner, Genitalia slide by DA ♂ USNM 108,101 <bold>29</bold> <italic><tp:taxon-name>Schacontia clotho</tp:taxon-name></italic> Cf <xref ref-type="fig" rid="F1">Fig. 9</xref>.</p></caption><graphic xmlns:xlink="http://www.w3.org/1999/xlink" xlink:href="ZooKeys-291-027-g005.jpg" position="float" orientation="portrait" xlink:type="simple"/></fig><fig id="F7" position="float" orientation="portrait"><label>Figures 36–43.</label><caption><p>Male, female genitalia. <bold>36</bold> <italic><tp:taxon-name>Schacontia medalba</tp:taxon-name></italic> male, Brazil 107887 <bold>37</bold> <italic><tp:taxon-name>Schacontia medalba</tp:taxon-name></italic> phallus, data as above <bold>38</bold> <italic><tp:taxon-name>Schacontia medalba</tp:taxon-name></italic> female, Brazil, Castro, Parana, Collection Wm Schaus, Genitalia slide by MAS ♀ USNM 107,011 <bold>39</bold> <italic><tp:taxon-name>Schacontia chanesalis</tp:taxon-name></italic> male, Guatemala USNM 107,891m, Cf. <xref ref-type="fig" rid="F5">Fig. 22</xref> <bold>40</bold> <italic><tp:taxon-name>Schacontia chanesalis</tp:taxon-name></italic> phallus, data as above <bold>41</bold> <italic><tp:taxon-name>Schacontia chanesalis</tp:taxon-name></italic> female, Guatemala, Quirigua Guat., Schaus and Barnes coll, Genitalia slide by DA ♀ USNM 107,892 <bold>42</bold> <italic><tp:taxon-name>Schacontia umbra</tp:taxon-name></italic> male, Ecuador VOB 100504, Cf. <xref ref-type="fig" rid="F1">Fig. 3</xref> <bold>43</bold> <italic><tp:taxon-name>Schacontia umbra</tp:taxon-name></italic> phallus, data as above.</p></caption><graphic xmlns:xlink="http://www.w3.org/1999/xlink" xlink:href="ZooKeys-291-027-g007.jpg" position="float" orientation="portrait" xlink:type="simple"/></fig></tp:treatment-sec></tp:taxon-treatment>
