# Supplementary material for: Phylogenetic systematics of Schacontia Dyar with descriptions of eight new species (Lepidoptera, Crambidae)
Source: Zookeys. 2013 Apr 17;(291):27–81. doi: 10.3897/zookeys.291.3744 (PMC3677288; doi:10.3897/zookeys.291.3744)
Supplement: XML Treatment for Schacontia umbra [file zookeys.291.3744-treatment4.xml]

<!DOCTYPE tp:taxon-treatment
  PUBLIC "-//TaxonX//DTD Taxonomic Treatment Publishing DTD v0 20100105//EN" "tax-treatment-NSO.dtd">
<tp:taxon-treatment xmlns:tp="http://www.plazi.org/taxpub"><tp:treatment-meta><mixed-citation publication-type="journal"><person-group><name><surname>Goldstein</surname><given-names>Paul Z.</given-names></name><name><surname>Metz</surname><given-names>Mark A.</given-names></name><name><surname>Solis</surname><given-names>M. Alma</given-names></name></person-group><article-title>Phylogenetic systematics of 
                    <italic>Schacontia</italic> Dyar with descriptions of eight new species (Lepidoptera, Crambidae)</article-title><source>Zookeys</source><day>17</day><month>4</month><year>2013</year><volume>2013</volume><issue>291</issue><fpage>27</fpage><lpage>81</lpage><pub-id pub-id-type="doi">10.3897/zookeys.291.3744</pub-id></mixed-citation></tp:treatment-meta><tp:nomenclature><tp:taxon-name>
                            <tp:taxon-name-part taxon-name-part-type="genus">Schacontia</tp:taxon-name-part>
                            <tp:taxon-name-part taxon-name-part-type="species">umbra</tp:taxon-name-part>
                        <object-id xmlns:xlink="http://www.w3.org/1999/xlink" xlink:type="simple">urn:lsid:zoobank.org:act:524F3C52-1E37-4E82-B0F8-AF4485B49E2C</object-id>
								<object-id xmlns:xlink="http://www.w3.org/1999/xlink" xlink:type="simple">http://species-id.net/wiki/Schacontia_umbra</object-id>
								</tp:taxon-name><tp:taxon-authority>Solis &amp; Goldstein</tp:taxon-authority><tp:taxon-status xmlns:xlink="http://www.w3.org/1999/xlink" xlink:type="simple">sp. n.</tp:taxon-status><xref ref-type="fig" rid="F1">Figs 3</xref><xref ref-type="fig" rid="F5">, 23</xref><xref ref-type="fig" rid="F7">, 42, 43</xref></tp:nomenclature><tp:treatment-sec sec-type="Material examined"><title>Material examined.</title><p><bold>Type material. Ecuador</bold>: Holotype <bold>(</bold>♂, USNM): Ecuador, Past. Mera: 1300 m xii. 1992 V.O. Becker Col; Col. Becker 100503, (1♂). Paratypes (4♂), USNM. Ecuador, Past. Mera: 1300 m xii. 1992 V.O. Becker Col, Col. Becker 100503, (♂); Ibidem, 100504, (1♂); Ecuador, Past. Puyo: (22 km W) 5 February 1976 Blacklite [sic] Spangler, et al., Ecuador, Peace Corps. Smithsonian Institution Aquatic Insect Survey, Genitalic slide by DA ♂108,095, (1♂); (27 km N) Est. Fluv. Metrica 4 February 1976 Spangler, et al. (1♂).</p></tp:treatment-sec><tp:treatment-sec sec-type="Diagnosis"><title>Diagnosis.</title><p><italic>Habitus, male genitalia</italic> (<xref ref-type="fig" rid="F1">Figs 3</xref>, <xref ref-type="fig" rid="F7">42</xref>). This species is most readily diagnosed by the darkly shaded forewings and by the male genitalia, which have the following features in common with <italic>medalba</italic>: anterior margin of tegumen deeply invaginate, outer margin of valva entire, intra-saccular process naked.</p></tp:treatment-sec><tp:treatment-sec sec-type="Description"><title>Description.</title><p>(<xref ref-type="fig" rid="F1">Fig. 3</xref>). Forewing length: 7.5–8.0mm (n=5). <bold>Head</bold> - Ocelli absent; proboscis reduced; frons conical; labial and maxillary palpi straight, not extending beyond clypeus. <bold>Thorax</bold> - Female with one pair of hind tibial spurs (medial pair absent). <italic>Forewing</italic>. Shaded gray brown, hind wings dark gray brown; postmedial line, when evident, characteristic of genus, outwardly bulged towards costa, sinuous towards inner margin, but entire forewing more darkly shaded than in other species. Medial area <!--PageBreak-->partially suffused with white in some but not all specimens. Subterminal line pale, unbroken; fringe gray. <italic>Hindwing</italic>. Uniformly brown gray; subterminal line pale tawny, unbroken; fringe gray. <bold>Abdomen</bold> <italic>-</italic> Uniformly covered in gray-brown scales. <italic>Tympanal organs</italic>. (<xref ref-type="fig" rid="F5">Fig. 23</xref>). As for <italic>medalba</italic> group, <italic>vide supra</italic>. <bold>Male genitalia</bold> (<xref ref-type="fig" rid="F7">Figs 42, 43</xref>) <italic>-</italic> Teguminal sulcus short, such that anterior margin of tegumen appears deeply invaginate; juxta a U-shaped plate; valvae simple, reduced, rounded, not bilobed or emarginate; intrasaccular process a simple flange, naked; phallus simple, cornuti absent. <bold>Female genitalia</bold> (<xref ref-type="fig" rid="F8">Fig. 44</xref>) <italic>-</italic> Unknown.</p></tp:treatment-sec><tp:treatment-sec sec-type="Immature stages"><title>Immature stages.</title><p>Unknown.</p></tp:treatment-sec><tp:treatment-sec sec-type="Variation"><title>Variation.</title><p>Markings may be obscured in some specimens, rendering them more or less uniformly gray brown.</p></tp:treatment-sec><tp:treatment-sec sec-type="Etymology"><title>Etymology.</title><p>The specific epithet refers to the dark wing shading of this species and is treated as a noun in apposition.</p></tp:treatment-sec><tp:treatment-sec sec-type="Biology"><title>Biology.</title><p>Unknown.</p></tp:treatment-sec><tp:treatment-sec sec-type="Distribution"><title>Distribution.</title><p>Central Ecuador.</p></tp:treatment-sec><tp:treatment-sec><!--Section generated to contain objects referenced in tp:taxon-treatment.--><fig id="F1" position="float" orientation="portrait"><label>Figures 1–12.</label><caption><p>Habitus of adults. <bold>1</bold> <italic><tp:taxon-name>Schacontia medalba</tp:taxon-name></italic> male, Peru, 1883, “Boniti P., Peru, Jan. 7. 83” <bold>2</bold> <italic><tp:taxon-name>Schacontia chanesalis</tp:taxon-name></italic> male, Mexico, Becker 68741, Tam El Ensino 250 m, 4–13.viii.1988, V.O.Becker Col. <bold>3</bold> <italic><tp:taxon-name>Schacontia umbra</tp:taxon-name></italic> male paratype, “Col. Becker 100503, Ecuador: Past. Mera, 1300 m, xii 1992, V.O. Becker Col, <italic><tp:taxon-name>Schacontia</tp:taxon-name></italic> n. sp. #3 det. M.A. Solis” <bold>4</bold> <italic><tp:taxon-name>Schacontia speciosa</tp:taxon-name></italic> male holotype, “Col. Becker 65271, Brasil, RJ Marica, 5 m, 11.x.1985, V.O. Becker Col. <bold>5</bold> <italic><tp:taxon-name>Schacontia ysticalis</tp:taxon-name></italic> Sirena, Corcovado Nat. Pk., Osa Penin., Costa Rica, 19–27 Mar 1981, DH Janzen, W. Hallwachs <bold>6</bold> <italic><tp:taxon-name>Schacontia themis</tp:taxon-name></italic> Venezuela, Guarico, Hato Masaguaral, 45 km S Calabozo, 8.57N, 67.58W, Galry For #20, 75 m, 13–16 May 1988, uv lt., M. Epstein &amp; R. Blahnik <bold>7</bold> <italic><tp:taxon-name>Schacontia rasa</tp:taxon-name></italic> male holotype, Col. Becker 110514, Mexico, Tam San Fernando, 50 m, 28.vi.1997, V. O. Becker Col. <bold>8</bold> <italic><tp:taxon-name>Schacontia nyx</tp:taxon-name></italic> “Venezuela: Guarico, Hato Masaquaral, 45 km S Calabozo, 8.57N, 67.58W, Galry Forest #20, 75 m, 13–16 May 1988, uv lt., M. Epstein &amp; R. Blahnik <bold>9</bold> <italic><tp:taxon-name>Schacontia clotho</tp:taxon-name></italic> male holotype, Col. Becker 102660, Ecuador, Loja Catamayo 1300 m, 20.xii.1992, V.O. Becker Col., Genitalia 1287 <bold>10</bold> <italic><tp:taxon-name>Schacontia lachesis</tp:taxon-name></italic> male, “Col. Becker 55439, Brasil, RJ Arrai al do Cabo, 50 m, 29.i.1985, V.O. Becker Col.” <bold>11</bold> <italic><tp:taxon-name>Schacontia lachesis</tp:taxon-name></italic> male, “Bolivia, Santa Cruz, Puerto Suarez, 150 m, Nov 1908, J. Steinbach, CMNH Acc. 3758” <bold>12</bold> <italic><tp:taxon-name>Schacontia atropos</tp:taxon-name></italic> male holotype, “San Estaban, Carabobo, Venez., Dec. 1–20 1939, Pablo J. Anduze.”</p></caption><graphic xmlns:xlink="http://www.w3.org/1999/xlink" xlink:href="ZooKeys-291-027-g001.jpg" position="float" orientation="portrait" xlink:type="simple"/></fig><fig id="F5" position="float" orientation="portrait"><label>Figures 21–29.</label><caption><p>Tympanal organs. Collection and/or dissection numbers follow country of origin; when label data presented elsewhere, annotated as such. <bold>21</bold> <italic><tp:taxon-name>Schacontia medalba</tp:taxon-name></italic>, Brazil, “Bnito Prov., Pernmbuco, Brazil 83; Collection C.V. Riley; USNM genitalia slide 107887 <bold>22</bold> <italic><tp:taxon-name>Schacontia chanesalis</tp:taxon-name></italic> male, Guatemala: Quirigua Guat; Schaus and Barnes coll; Genitalia slide by DA ♂ USNM 107,891 <bold>23</bold> <italic><tp:taxon-name>Schacontia umbra</tp:taxon-name></italic> male Holotype, Ecuador, Past. Mera: 1300 m, xii.1992, V.O. Becker Col; Col. Becker 100504 <bold>24</bold> <italic><tp:taxon-name>Schacontia speciosa</tp:taxon-name></italic> male, Paratype, Brazil (data <xref ref-type="fig" rid="F1">Fig. 4</xref>) <bold>25</bold> <italic><tp:taxon-name>Schacontia ysticalis</tp:taxon-name></italic> male 108100; Venezuela Guarico, Huato Masaguaral , 45 km S Calabozo, <named-content xmlns:xlink="http://www.w3.org/1999/xlink" content-type="dwc:verbatimCoordinates" xlink:type="simple">8.57°N, 67.58°W</named-content>, Galry For#4 75 m, 13–16 May 1988, uv light, M. Epstein R. Blahnik <bold>26</bold> <italic><tp:taxon-name>Schacontia themis</tp:taxon-name></italic>, male, Costa Rica, Guanacaste, Santa Rosa Nat’l Pk., 97 SRNP 2354.1 JAL, 2 May 2003, #5 <bold>27</bold> <italic><tp:taxon-name>Schacontia rasa</tp:taxon-name></italic> male Holotype, Mexico, Col. Becker 110514, Mexico, Tam San Fernando, 50 m, 28.vi.1997, V. O. Becker Col., [green USNM genitalia slide label “JAL 18”] <bold>28</bold> <italic><tp:taxon-name>Schacontia nyx</tp:taxon-name></italic> male, Venezuela, Lara, 4 km NW of La Pastora, 2–3.III.1978, riparian forest, blacklight, J.B. Heppner, Genitalia slide by DA ♂ USNM 108,101 <bold>29</bold> <italic><tp:taxon-name>Schacontia clotho</tp:taxon-name></italic> Cf <xref ref-type="fig" rid="F1">Fig. 9</xref>.</p></caption><graphic xmlns:xlink="http://www.w3.org/1999/xlink" xlink:href="ZooKeys-291-027-g005.jpg" position="float" orientation="portrait" xlink:type="simple"/></fig><fig id="F7" position="float" orientation="portrait"><label>Figures 36–43.</label><caption><p>Male, female genitalia. <bold>36</bold> <italic><tp:taxon-name>Schacontia medalba</tp:taxon-name></italic> male, Brazil 107887 <bold>37</bold> <italic><tp:taxon-name>Schacontia medalba</tp:taxon-name></italic> phallus, data as above <bold>38</bold> <italic><tp:taxon-name>Schacontia medalba</tp:taxon-name></italic> female, Brazil, Castro, Parana, Collection Wm Schaus, Genitalia slide by MAS ♀ USNM 107,011 <bold>39</bold> <italic><tp:taxon-name>Schacontia chanesalis</tp:taxon-name></italic> male, Guatemala USNM 107,891m, Cf. <xref ref-type="fig" rid="F5">Fig. 22</xref> <bold>40</bold> <italic><tp:taxon-name>Schacontia chanesalis</tp:taxon-name></italic> phallus, data as above <bold>41</bold> <italic><tp:taxon-name>Schacontia chanesalis</tp:taxon-name></italic> female, Guatemala, Quirigua Guat., Schaus and Barnes coll, Genitalia slide by DA ♀ USNM 107,892 <bold>42</bold> <italic><tp:taxon-name>Schacontia umbra</tp:taxon-name></italic> male, Ecuador VOB 100504, Cf. <xref ref-type="fig" rid="F1">Fig. 3</xref> <bold>43</bold> <italic><tp:taxon-name>Schacontia umbra</tp:taxon-name></italic> phallus, data as above.</p></caption><graphic xmlns:xlink="http://www.w3.org/1999/xlink" xlink:href="ZooKeys-291-027-g007.jpg" position="float" orientation="portrait" xlink:type="simple"/></fig><fig id="F8" position="float" orientation="portrait"><label>Figures 44–51.</label><caption><p>Male, female genitalia. <bold>44</bold> <italic><tp:taxon-name>Schacontia speciosa</tp:taxon-name></italic> male, paratype, Brasil, VOB 65271, Cf. <xref ref-type="fig" rid="F1">Fig. 4</xref> zzz<bold>45</bold> Female, Brasil: BA Jequié, 600–750m; Col. Becker 105714 <bold>46</bold> <italic><tp:taxon-name>Schacontia ysticalis</tp:taxon-name></italic> (a) male, Venezuela: Guarico, Huato Masaguaral , 45km S Calabozo <named-content xmlns:xlink="http://www.w3.org/1999/xlink" content-type="dwc:verbatimCoordinates" xlink:type="simple">8.57°N, 67.58°W</named-content>, Galry For#4 75m, 13-16May1988, uv light M. Epstein R. Blahnik; green label Genitalic Slide by DA ♂ USNM 108,100 <bold>47</bold> Phallus, data as above <bold>48</bold> Female, Venezuela Guarico, Huato Masaguaral , 45km S Calabozo Slide by DA ♀ USNM 107,896 <bold>49</bold> <italic><tp:taxon-name>Schacontia themis</tp:taxon-name></italic> (a) male, Costa Rica, Cf. <xref ref-type="fig" rid="F4">Fig. 20</xref> <bold>50</bold> Phallus, data as above <bold>51</bold> Female, Costa Rica, Guanacaste: Santa Rosa Nat’l Pk. 97 SRNP 2354.2 JAL 2 May 2003 #6.</p></caption><graphic xmlns:xlink="http://www.w3.org/1999/xlink" xlink:href="ZooKeys-291-027-g008.jpg" position="float" orientation="portrait" xlink:type="simple"/></fig><fig id="F4" position="float" orientation="portrait"><label>Figures 18–20.</label><caption><p>Thoracic and leg structures in <italic><tp:taxon-name>Schacontia clotho</tp:taxon-name></italic> and <italic><tp:taxon-name>Schacontia themis</tp:taxon-name></italic>. <bold>18</bold> <italic><tp:taxon-name>Schacontia themis</tp:taxon-name></italic>, hind leg, frontal view, illustrating secondary sexual characters: flattened hind tibial spur, scales with dark patch, and flattened concave metatarsal modification, and epipleural setae (data <xref ref-type="fig" rid="F1">Fig. 6</xref>) <bold>19</bold> <italic><tp:taxon-name>Schacontia clotho</tp:taxon-name></italic>, ventral view, illustrating darkened hind tibial scales. Ecuador: Loja Catamayo, 1300 m, 20.xii.1992, V.O. Becker Col; Col. Becker 102660 <bold>20</bold> <italic><tp:taxon-name>Schacontia themis</tp:taxon-name></italic>, hind leg, lateral view.</p></caption><graphic xmlns:xlink="http://www.w3.org/1999/xlink" xlink:href="ZooKeys-291-027-g004.jpg" position="float" orientation="portrait" xlink:type="simple"/></fig></tp:treatment-sec></tp:taxon-treatment>
