# Supplementary material for: Phylogenetic systematics of Schacontia Dyar with descriptions of eight new species (Lepidoptera, Crambidae)
Source: Zookeys. 2013 Apr 17;(291):27–81. doi: 10.3897/zookeys.291.3744 (PMC3677288; doi:10.3897/zookeys.291.3744)
Supplement: XML Treatment for Schacontia speciosa [file zookeys.291.3744-treatment5.xml]

<!DOCTYPE tp:taxon-treatment
  PUBLIC "-//TaxonX//DTD Taxonomic Treatment Publishing DTD v0 20100105//EN" "tax-treatment-NSO.dtd">
<tp:taxon-treatment xmlns:tp="http://www.plazi.org/taxpub"><tp:treatment-meta><mixed-citation publication-type="journal"><person-group><name><surname>Goldstein</surname><given-names>Paul Z.</given-names></name><name><surname>Metz</surname><given-names>Mark A.</given-names></name><name><surname>Solis</surname><given-names>M. Alma</given-names></name></person-group><article-title>Phylogenetic systematics of 
                    <italic>Schacontia</italic> Dyar with descriptions of eight new species (Lepidoptera, Crambidae)</article-title><source>Zookeys</source><day>17</day><month>4</month><year>2013</year><volume>2013</volume><issue>291</issue><fpage>27</fpage><lpage>81</lpage><pub-id pub-id-type="doi">10.3897/zookeys.291.3744</pub-id></mixed-citation></tp:treatment-meta><tp:nomenclature><tp:taxon-name>
                            <tp:taxon-name-part taxon-name-part-type="genus">Schacontia</tp:taxon-name-part>
                            <tp:taxon-name-part taxon-name-part-type="species">speciosa</tp:taxon-name-part>
                        <object-id xmlns:xlink="http://www.w3.org/1999/xlink" xlink:type="simple">urn:lsid:zoobank.org:act:77C2883E-34CB-4725-8AEC-A6C530C487F9</object-id>
								<object-id xmlns:xlink="http://www.w3.org/1999/xlink" xlink:type="simple">http://species-id.net/wiki/Schacontia_speciosa</object-id>
								</tp:taxon-name><tp:taxon-authority>Solis &amp; Goldstein</tp:taxon-authority><tp:taxon-status xmlns:xlink="http://www.w3.org/1999/xlink" xlink:type="simple">sp. n.</tp:taxon-status><xref ref-type="fig" rid="F1">Figs 4</xref><xref ref-type="fig" rid="F5">, 24</xref><xref ref-type="fig" rid="F8">, 44, 45</xref></tp:nomenclature><tp:treatment-sec sec-type="Material examined"><title>Material examined.</title><p><bold>Type material. Brazil</bold>: Holotypemale, USNM (<xref ref-type="fig" rid="F1">Fig. 4</xref>): Col. Becker 65271; Brasil: RJ Marica 5m,11. x.1985, V.O.Becker Col. <bold>Paratypes</bold> 10♂, 1♀, 2 sex undet., USNM. Brazil: Same data as holotype (9♂, with additional label “Genitalia 1290”); BRAZIL: BA Jequié, 600–750 m; Col. Becker 105714 (1♀); BRAZIL: Rio Jan. 10 km SW Maricá “restinga” sand dune, 11–12-X-85 Scott E. Miller (1♂, 2 sex undet, ex abd.).</p></tp:treatment-sec><tp:treatment-sec sec-type="Diagnosis"><title>Diagnosis.</title><p><italic>Habitus, male genitalia</italic>(<xref ref-type="fig" rid="F1">Figs 4</xref>, <xref ref-type="fig" rid="F8">44</xref>). The forewing pattern of this species makes it unmistakable; readily diagnosed by a combination of the frosted medial area common to other <italic><tp:taxon-name>Schacontia</tp:taxon-name></italic> and the interruption of the brown basal area to render a medio-basal patch encircled in white. Male genitalia diagnosed from those of other <italic><tp:taxon-name>Schacontia</tp:taxon-name></italic> species by the combination of expanded (not truncate) but inornate valvae, and reduced features associated with them, such as the inconspicuous intrasaccular flange; and a blunt, squarish, barely-tapering uncus.</p></tp:treatment-sec><tp:treatment-sec sec-type="Description"><title>Description.</title><p>Male (<xref ref-type="fig" rid="F1">Fig. 4</xref>). Forewing length: 7.5–8.0 mm, (n=14). <bold>Head</bold> - Ocelli absent; proboscis normal; frons expressed as a small hump, but not conspicuously conical; labial palpi porrect, extending beyond clypeus. <bold>Thorax</bold> - Vertical scales mocha; female with one pair of hind tibial spurs (medial pair absent). <italic>Forewing</italic>. Medial area gray, partially suffused with white basad; postmedial line shaded white outwardly, brown inwardly; basal and submarginal areas primarily mocha brown; basal area interrupted by oblong basal patch surrounded by white. Subterminal line dark, unbroken; fringe scale gray, darkest at termini. <italic>Hindwing</italic>. Brownish white, no contrasting markings, <!--PageBreak-->postmedial line inconspicuous if present; subterminal line dark, unbroken; fringe scales brown, pale gray at margin. <bold>Abdomen</bold> <italic>-</italic>  Scales arranged in two terminal black dorsal spots in males. <italic>Tympanal organs</italic> (<xref ref-type="fig" rid="F5">Fig. 24</xref>). Tergo-sternal sclerite robust, conspicuous; bullae tympani longer than wide, saccus or rim of bullae sclerotized at base; processi tympani present, lamellate, thumblike, towards anterolateral end of fornix; processus spiniformis present; fornix tympani sclerotized; angle of fornical ulna obtuse; pons of intermediate length, roughly half the depth of saccus, component rods broad, separate along entire length, diverging at anterior termini; posteromedial margin of saccus extends and remains parallel to pons for most of its length, pons extending towards bottom of saccus; saccus pronounced; venulae secundae prominent, tapering slightly at base of tympanal case such that “partie libre” (<italic>sensu</italic> Minet) of second sternite forms a neck; puteoli absent. <bold>Male genitalia</bold> (<xref ref-type="fig" rid="F8">Fig. 44</xref>) <italic>-</italic> Teguminal sulcus short, not apparent; juxta U-shaped, lateral arms modesty recurved; valvae simple, broad, not truncate; intra-saccular process rudimentary, if present; costa with recurved, elongate tufts of setae but no conspicuous fleshy lobe; phallus simple, cornuti absent. <bold>Female genitalia</bold> (<xref ref-type="fig" rid="F8">Fig. 45</xref>) <italic>-</italic> Papillae anales separate, round, swollen; colliculum present as faintly sclerotized collar embedded in ductus bursae, which is short, inconspicuously delimited and unsclerotized anterior to colliculum; corpus bursae elongate, membranus, without signa or appendix bursae; ductus seminalis inserted between antrum and ductus bursae.</p></tp:treatment-sec><tp:treatment-sec sec-type="Immature stages"><title>Immature stages.</title><p>Unknown.</p></tp:treatment-sec><tp:treatment-sec sec-type="Etymology"><title>Etymology.</title><p>The specific epithet is from the Latin for showy or handsome.</p></tp:treatment-sec><tp:treatment-sec sec-type="Biology"><title>Biology.</title><p>Unknown. Adults active in October.</p></tp:treatment-sec><tp:treatment-sec sec-type="Distribution"><title>Distribution.</title><p>Southeastern Brazil (Bahia, Rio de Janeiro).</p></tp:treatment-sec><tp:treatment-sec><!--Section generated to contain objects referenced in tp:taxon-treatment.--><fig id="F1" position="float" orientation="portrait"><label>Figures 1–12.</label><caption><p>Habitus of adults. <bold>1</bold> <italic><tp:taxon-name>Schacontia medalba</tp:taxon-name></italic> male, Peru, 1883, “Boniti P., Peru, Jan. 7. 83” <bold>2</bold> <italic><tp:taxon-name>Schacontia chanesalis</tp:taxon-name></italic> male, Mexico, Becker 68741, Tam El Ensino 250 m, 4–13.viii.1988, V.O.Becker Col. <bold>3</bold> <italic><tp:taxon-name>Schacontia umbra</tp:taxon-name></italic> male paratype, “Col. Becker 100503, Ecuador: Past. Mera, 1300 m, xii 1992, V.O. Becker Col, <italic><tp:taxon-name>Schacontia</tp:taxon-name></italic> n. sp. #3 det. M.A. Solis” <bold>4</bold> <italic><tp:taxon-name>Schacontia speciosa</tp:taxon-name></italic> male holotype, “Col. Becker 65271, Brasil, RJ Marica, 5 m, 11.x.1985, V.O. Becker Col. <bold>5</bold> <italic><tp:taxon-name>Schacontia ysticalis</tp:taxon-name></italic> Sirena, Corcovado Nat. Pk., Osa Penin., Costa Rica, 19–27 Mar 1981, DH Janzen, W. Hallwachs <bold>6</bold> <italic><tp:taxon-name>Schacontia themis</tp:taxon-name></italic> Venezuela, Guarico, Hato Masaguaral, 45 km S Calabozo, 8.57N, 67.58W, Galry For #20, 75 m, 13–16 May 1988, uv lt., M. Epstein &amp; R. Blahnik <bold>7</bold> <italic><tp:taxon-name>Schacontia rasa</tp:taxon-name></italic> male holotype, Col. Becker 110514, Mexico, Tam San Fernando, 50 m, 28.vi.1997, V. O. Becker Col. <bold>8</bold> <italic><tp:taxon-name>Schacontia nyx</tp:taxon-name></italic> “Venezuela: Guarico, Hato Masaquaral, 45 km S Calabozo, 8.57N, 67.58W, Galry Forest #20, 75 m, 13–16 May 1988, uv lt., M. Epstein &amp; R. Blahnik <bold>9</bold> <italic><tp:taxon-name>Schacontia clotho</tp:taxon-name></italic> male holotype, Col. Becker 102660, Ecuador, Loja Catamayo 1300 m, 20.xii.1992, V.O. Becker Col., Genitalia 1287 <bold>10</bold> <italic><tp:taxon-name>Schacontia lachesis</tp:taxon-name></italic> male, “Col. Becker 55439, Brasil, RJ Arrai al do Cabo, 50 m, 29.i.1985, V.O. Becker Col.” <bold>11</bold> <italic><tp:taxon-name>Schacontia lachesis</tp:taxon-name></italic> male, “Bolivia, Santa Cruz, Puerto Suarez, 150 m, Nov 1908, J. Steinbach, CMNH Acc. 3758” <bold>12</bold> <italic><tp:taxon-name>Schacontia atropos</tp:taxon-name></italic> male holotype, “San Estaban, Carabobo, Venez., Dec. 1–20 1939, Pablo J. Anduze.”</p></caption><graphic xmlns:xlink="http://www.w3.org/1999/xlink" xlink:href="ZooKeys-291-027-g001.jpg" position="float" orientation="portrait" xlink:type="simple"/></fig><fig id="F5" position="float" orientation="portrait"><label>Figures 21–29.</label><caption><p>Tympanal organs. Collection and/or dissection numbers follow country of origin; when label data presented elsewhere, annotated as such. <bold>21</bold> <italic><tp:taxon-name>Schacontia medalba</tp:taxon-name></italic>, Brazil, “Bnito Prov., Pernmbuco, Brazil 83; Collection C.V. Riley; USNM genitalia slide 107887 <bold>22</bold> <italic><tp:taxon-name>Schacontia chanesalis</tp:taxon-name></italic> male, Guatemala: Quirigua Guat; Schaus and Barnes coll; Genitalia slide by DA ♂ USNM 107,891 <bold>23</bold> <italic><tp:taxon-name>Schacontia umbra</tp:taxon-name></italic> male Holotype, Ecuador, Past. Mera: 1300 m, xii.1992, V.O. Becker Col; Col. Becker 100504 <bold>24</bold> <italic><tp:taxon-name>Schacontia speciosa</tp:taxon-name></italic> male, Paratype, Brazil (data <xref ref-type="fig" rid="F1">Fig. 4</xref>) <bold>25</bold> <italic><tp:taxon-name>Schacontia ysticalis</tp:taxon-name></italic> male 108100; Venezuela Guarico, Huato Masaguaral , 45 km S Calabozo, <named-content xmlns:xlink="http://www.w3.org/1999/xlink" content-type="dwc:verbatimCoordinates" xlink:type="simple">8.57°N, 67.58°W</named-content>, Galry For#4 75 m, 13–16 May 1988, uv light, M. Epstein R. Blahnik <bold>26</bold> <italic><tp:taxon-name>Schacontia themis</tp:taxon-name></italic>, male, Costa Rica, Guanacaste, Santa Rosa Nat’l Pk., 97 SRNP 2354.1 JAL, 2 May 2003, #5 <bold>27</bold> <italic><tp:taxon-name>Schacontia rasa</tp:taxon-name></italic> male Holotype, Mexico, Col. Becker 110514, Mexico, Tam San Fernando, 50 m, 28.vi.1997, V. O. Becker Col., [green USNM genitalia slide label “JAL 18”] <bold>28</bold> <italic><tp:taxon-name>Schacontia nyx</tp:taxon-name></italic> male, Venezuela, Lara, 4 km NW of La Pastora, 2–3.III.1978, riparian forest, blacklight, J.B. Heppner, Genitalia slide by DA ♂ USNM 108,101 <bold>29</bold> <italic><tp:taxon-name>Schacontia clotho</tp:taxon-name></italic> Cf <xref ref-type="fig" rid="F1">Fig. 9</xref>.</p></caption><graphic xmlns:xlink="http://www.w3.org/1999/xlink" xlink:href="ZooKeys-291-027-g005.jpg" position="float" orientation="portrait" xlink:type="simple"/></fig><fig id="F8" position="float" orientation="portrait"><label>Figures 44–51.</label><caption><p>Male, female genitalia. <bold>44</bold> <italic><tp:taxon-name>Schacontia speciosa</tp:taxon-name></italic> male, paratype, Brasil, VOB 65271, Cf. <xref ref-type="fig" rid="F1">Fig. 4</xref> zzz<bold>45</bold> Female, Brasil: BA Jequié, 600–750m; Col. Becker 105714 <bold>46</bold> <italic><tp:taxon-name>Schacontia ysticalis</tp:taxon-name></italic> (a) male, Venezuela: Guarico, Huato Masaguaral , 45km S Calabozo <named-content xmlns:xlink="http://www.w3.org/1999/xlink" content-type="dwc:verbatimCoordinates" xlink:type="simple">8.57°N, 67.58°W</named-content>, Galry For#4 75m, 13-16May1988, uv light M. Epstein R. Blahnik; green label Genitalic Slide by DA ♂ USNM 108,100 <bold>47</bold> Phallus, data as above <bold>48</bold> Female, Venezuela Guarico, Huato Masaguaral , 45km S Calabozo Slide by DA ♀ USNM 107,896 <bold>49</bold> <italic><tp:taxon-name>Schacontia themis</tp:taxon-name></italic> (a) male, Costa Rica, Cf. <xref ref-type="fig" rid="F4">Fig. 20</xref> <bold>50</bold> Phallus, data as above <bold>51</bold> Female, Costa Rica, Guanacaste: Santa Rosa Nat’l Pk. 97 SRNP 2354.2 JAL 2 May 2003 #6.</p></caption><graphic xmlns:xlink="http://www.w3.org/1999/xlink" xlink:href="ZooKeys-291-027-g008.jpg" position="float" orientation="portrait" xlink:type="simple"/></fig><fig id="F4" position="float" orientation="portrait"><label>Figures 18–20.</label><caption><p>Thoracic and leg structures in <italic><tp:taxon-name>Schacontia clotho</tp:taxon-name></italic> and <italic><tp:taxon-name>Schacontia themis</tp:taxon-name></italic>. <bold>18</bold> <italic><tp:taxon-name>Schacontia themis</tp:taxon-name></italic>, hind leg, frontal view, illustrating secondary sexual characters: flattened hind tibial spur, scales with dark patch, and flattened concave metatarsal modification, and epipleural setae (data <xref ref-type="fig" rid="F1">Fig. 6</xref>) <bold>19</bold> <italic><tp:taxon-name>Schacontia clotho</tp:taxon-name></italic>, ventral view, illustrating darkened hind tibial scales. Ecuador: Loja Catamayo, 1300 m, 20.xii.1992, V.O. Becker Col; Col. Becker 102660 <bold>20</bold> <italic><tp:taxon-name>Schacontia themis</tp:taxon-name></italic>, hind leg, lateral view.</p></caption><graphic xmlns:xlink="http://www.w3.org/1999/xlink" xlink:href="ZooKeys-291-027-g004.jpg" position="float" orientation="portrait" xlink:type="simple"/></fig></tp:treatment-sec></tp:taxon-treatment>
