# Supplementary material for: Phylogenetic systematics of Schacontia Dyar with descriptions of eight new species (Lepidoptera, Crambidae)
Source: Zookeys. 2013 Apr 17;(291):27–81. doi: 10.3897/zookeys.291.3744 (PMC3677288; doi:10.3897/zookeys.291.3744)
Supplement: XML Treatment for Schacontia ysticalis [file zookeys.291.3744-treatment6.xml]

<!DOCTYPE tp:taxon-treatment
  PUBLIC "-//TaxonX//DTD Taxonomic Treatment Publishing DTD v0 20100105//EN" "tax-treatment-NSO.dtd">
<tp:taxon-treatment xmlns:tp="http://www.plazi.org/taxpub"><tp:treatment-meta><mixed-citation publication-type="journal"><person-group><name><surname>Goldstein</surname><given-names>Paul Z.</given-names></name><name><surname>Metz</surname><given-names>Mark A.</given-names></name><name><surname>Solis</surname><given-names>M. Alma</given-names></name></person-group><article-title>Phylogenetic systematics of 
                    <italic>Schacontia</italic> Dyar with descriptions of eight new species (Lepidoptera, Crambidae)</article-title><source>Zookeys</source><day>17</day><month>4</month><year>2013</year><volume>2013</volume><issue>291</issue><fpage>27</fpage><lpage>81</lpage><pub-id pub-id-type="doi">10.3897/zookeys.291.3744</pub-id></mixed-citation></tp:treatment-meta><tp:nomenclature><tp:taxon-name>
                            <tp:taxon-name-part taxon-name-part-type="genus">Schacontia</tp:taxon-name-part>
                            <tp:taxon-name-part taxon-name-part-type="species">ysticalis</tp:taxon-name-part>
                        <object-id xmlns:xlink="http://www.w3.org/1999/xlink" xlink:type="simple">http://species-id.net/wiki/Schacontia_ysticalis</object-id>
								</tp:taxon-name><tp:taxon-authority>(Dyar, 1925)</tp:taxon-authority><xref ref-type="fig" rid="F1">Figs 5</xref><xref ref-type="fig" rid="F5">, 25</xref><xref ref-type="fig" rid="F8">, 46–48</xref><tp:nomenclature-citation-list><tp:nomenclature-citation><tp:taxon-name>Thlecteria ysticalis</tp:taxon-name><comment> Dyar, 1925, p. 8.</comment></tp:nomenclature-citation></tp:nomenclature-citation-list></tp:nomenclature><tp:treatment-sec sec-type="Material examined"><title>Material examined.</title><p>(16♂, 16♀, 1 sex undet.).</p></tp:treatment-sec><tp:treatment-sec sec-type="Type material"><title>Type material.</title><p><bold>Mexico:</bold> Holotype (♀, USNM).</p></tp:treatment-sec><tp:treatment-sec sec-type="Other mFaterial examined"><title>Other mFaterial examined.</title><p><bold>Bolivia</bold>: Puerto Suarez, Bolivia, 150 m, Dec. 1908, J. Steinbach C.M. Acc. 3758 (1♂) [CMNH]. <bold>Costa Rica</bold> (4♂, 6♀):Santa Rosa National Park, Guanacaste Prov., Costa Rica, D.H. Janzen, 12 Dec 1978–10 Jan 1979, Genitalia Slide by DA ♂ USNM 107,905, INBio Barcode # CR 1001 115170 (1♂); Santa Rosa National Park, Guanacaste Prov., Costa Rica, D.H. Janzen, 12 Dec 1978–10 Jan 1979, Genitalia Slide by DA ♂ USNM 107,904, INBio Barcode # CR 1001 115169 (1♂); Playa Naranjo, Sta Rosa P.N., Guanacaste Prov., Costa Rica, E. Alcazar, Ene 1991 L-N-309300-353300, INBio Barcode # CR 1000 640648 (1♂); Santa Rosa National Park, Guanacaste Prov., Costa Rica, D.H. Janzen, 12 Dec 1978–10 Jan 1979, Genitalia Slide by DA ♀ USNM 107,906, INBio Barcode # CR 1001 <!--PageBreak-->115171 (1♀); Est. Queb. Bonita, 50 m, Res. Biol. Carara, Prov. Punt., Costa Rica, R. Zuniga, Jun 1991, L-N-194500, 469850, INBio Barcode # CR 1000 343579 (1♀); Estac. Quebrada Bonita, 50 m, R.B. Carara, Puntarenas Pr., Costa Rica, R. Zuniga, April 1989, 194500, 469850 INBio Barcode # CR 1000 017910 (1♀); Sirena, Corcovado Nat. Pk., Osa Penin., Costa Rica, 19–27 Mar1981, DH Janzen, W. Hallwachs, INBio Barcode # CR 1001 115172 (1♀); Est. Quebrada Bonita, R.B. Carara, Prov. Punta, Costa Rica, 50 m, Mar 1994, R. Guzman, L N 194500_469850 #2803, INBio Barcode # CR1001 754072 (1♀); Est. Quebrada Bonita, R.B. Carara, Prov. Punta, Costa Rica, 100 m, ENE 1995, R. Guzman, L_N_195250_469850 #4433, INBio Barcode # CR1002 243527 (1♀); Costa Rica, Prov. Limon, Sector Cedrales de la Rita, 3 km N del Puente Rio Suerte, Ruta Puerto Lindo, 10 m, Feb 1997, E. Rojas, L_N_278600_566500 #45311, INBio Barcode # CR1002 499299 (1♂). <bold>Mexico</bold> (2♂, 4♀):Col. Becker 42358, Mexico: Veracruz Est. Biol. Tuxtlas, 11–16.vi.1981, V. O. Becker Col., <italic><tp:taxon-name>Schacontia ysticalis</tp:taxon-name></italic> Dyar, Det. M.A. Solis (1♀); Ibid. x4 exc. Col. Becker 42297 (3♀, 1♂); Venadio, Sinaloa, Mex, B P Clark donor, Not in BM 1925 W Schaus (1♂). <bold>Nicaragua</bold> [CMNH]: Managua Dist., Laguna de Xiloa, 23 April 1996, E. van den Berghe (3♂, 1♀); Managua Dist., Laguna de Xiloa, 14 April 1996, E. van den Berghe (2♂);Managua Dist., Laguna de Xiloa, 8 March 1997, E. van den Berghe (1♂) [CMNH]. <bold>Venezuela</bold> (7♂, 5♀): Venezuela, Guarico, Huato Masaguaral, 45 km S Calabozo, <named-content xmlns:xlink="http://www.w3.org/1999/xlink" content-type="dwc:verbatimCoordinates" xlink:type="simple">8.57°N, 67.58°W</named-content>, Galry For#4, 75 m, 12–13 Apr 1988, uv light, M. Epstein, R. Blahnik, Genitalic Slide by DA ♀ USNM 107,896 (1♀); same as previous (2♂, 4♀, 1 sex undet.), “hind leg used for illustration” [<xref ref-type="fig" rid="F4">Fig. 20</xref>]); Venezuela, Guarico, Huato Masaguaral , 45 km S Calabozo, <named-content xmlns:xlink="http://www.w3.org/1999/xlink" content-type="dwc:verbatimCoordinates" xlink:type="simple">8.57°N, 67.58°W</named-content>, Galry For#4, 75 m, 13–16 May 1988, uv light, M. Epstein, R. Blahnik [3♂, incl. 1w/ label Genitalic Slide by DA ♂ USNM 108,100]; Venezuela, Guarico, Huato Masaguaral, 45 km S Calabozo, <named-content xmlns:xlink="http://www.w3.org/1999/xlink" content-type="dwc:verbatimCoordinates" xlink:type="simple">8.57°N, 67.58°W</named-content>, Galry For#4, 75 m, 23–24 Apr 1988, uv light, M. Epstein, R. Blahnik, Genitalic Slide by DA ♂ USNM 107,895, “Head illustrated” (1♂); Venezuela, Guarico, Huato Masaguaral, 45 km S Calabozo, <named-content xmlns:xlink="http://www.w3.org/1999/xlink" content-type="dwc:verbatimCoordinates" xlink:type="simple">8.57°N, 67.58°W</named-content>, Galry For#4, 75 m, 25 May, uv light M. Epstein &amp; C. Canaday (1♂).</p></tp:treatment-sec><tp:treatment-sec sec-type="Diagnosis"><title>Diagnosis.</title><p><italic>Habitus, male and female genitalia</italic> (<xref ref-type="fig" rid="F1">Figs 5</xref>, <xref ref-type="fig" rid="F8">46–48</xref>). Distinct by virtue of orange cast to basal and postmedial areas of forewing. Male genitalia distinct by virtue of wide, rounded uncus without modifications; heavy, long recurved setal tufts at costa of valva; and intrasaccular patch of heavy setae. Female genitalia distinct by virtue of elongate, robust bursa combined with conspicuous appendices bursae.</p></tp:treatment-sec><tp:treatment-sec sec-type="Re-description"><title>Re-description.</title><p>Male (<xref ref-type="fig" rid="F1">Fig. 5</xref>). Forewing length: 7.0–11.0 mm (n=14). <bold>Head</bold> (<xref ref-type="fig" rid="F2">Fig. 14</xref>) - Ocelli present; proboscis normal; frons conical or expressed as a small hump; labial palpi porrect, extending beyond clypeus. <bold>Thorax</bold> - Legs white, forelegs cupreous dorsally, as basal tarsomeres on all legs. Female with two pair of hind tibial spurs (medial pair present). <italic>Forewing</italic>. Basal, antemedial, and subterminal fasciae brownish orange, shaded distally with white (dark basad). Both antemedial and postmedial lines shaded distally with white (dark basad); antemedial and postmedial areas rust colored/cupreous; medial area sparsely suffused with white. FW fringe brown. <italic>Hindwing</italic>. postmedial line faint if present; HW yellowed at margin, sub<!--PageBreak-->terminal line interrupted; fringe whitish beige. <bold>Abdomen</bold> - Cupreous sheen; white abdominal bands on all segments. Scales arranged in two terminal black dorsal spots in males. <italic>Tympanal organs</italic> (<xref ref-type="fig" rid="F5">Fig. 25</xref>). As for <italic>ysticalis-themis</italic> group, <italic>vide supra</italic>. <bold>Male genitalia</bold> (<xref ref-type="fig" rid="F8">Figs 46, 47</xref>) - Teguminal sulcus short, such that anterior margin of tegumen appears deeply invaginate, the two oblong teguminal lobes joined obliquely. Uncus wider than long; terminal edge of uncus entire. Gnathos quadrate. Juxta an inverted triangular plate or robust “V”, less sclerotized at center. Valvae complex; costa robust with recurved, elongate tufts of setae; subcostal lobe with petiolate scales, most arched towards dorsal articulation of valva; with secondary outer, oblong lobe or process below costa; with fleshy setose lobe associated with terminus of costa and located between distal portion of costa and lower portion. Intrasaccular process a simple flange, the inner surface of which bears chisel-shaped setae; with robust, spine-like setae at base; submarginal area of sacculus setose. Saccular margin angled close to vinculum, not at saccular mid-point; ventro-marginal setae concentrated at saccular ulna. Phallus moderately sclerotized; vesica with a small cornutus. <bold>Female genitalia</bold> (<xref ref-type="fig" rid="F8">Fig. 48</xref>) - Papillae anales separate, more or less round, flat, and swollen; ostium bursae with membrane between seventh and eighth segment; antrum membranous; colliculum present as a sclerotized collar of intermediate length embedded within ductus bursae; two conspicuous appendices bursae located at posterior end of corpus bursae; corpus elongate, membranous, without signa; ductus seminalis near posterior end of corpus bursae.</p></tp:treatment-sec><tp:treatment-sec sec-type="Immature stages"><title>Immature stages.</title><p>Unknown.</p></tp:treatment-sec><tp:treatment-sec sec-type="Variation"><title>Variation.</title><p>Unremarkable.</p></tp:treatment-sec><tp:treatment-sec sec-type="Biology"><title>Biology.</title><p>Unknown. Recorded adult activity mid-June (Mexico), January–June (Costa Rica), 8 March–23 April (Nicaragua), 12 April–25 May (Venezuela), December (Bolivia).</p></tp:treatment-sec><tp:treatment-sec sec-type="Distribution"><title>Distribution.</title><p>Mexico, Costa Rica, Nicaragua, Venezuela, Bolivia.</p></tp:treatment-sec><tp:treatment-sec><!--Section generated to contain objects referenced in tp:taxon-treatment.--><fig id="F1" position="float" orientation="portrait"><label>Figures 1–12.</label><caption><p>Habitus of adults. <bold>1</bold> <italic><tp:taxon-name>Schacontia medalba</tp:taxon-name></italic> male, Peru, 1883, “Boniti P., Peru, Jan. 7. 83” <bold>2</bold> <italic><tp:taxon-name>Schacontia chanesalis</tp:taxon-name></italic> male, Mexico, Becker 68741, Tam El Ensino 250 m, 4–13.viii.1988, V.O.Becker Col. <bold>3</bold> <italic><tp:taxon-name>Schacontia umbra</tp:taxon-name></italic> male paratype, “Col. Becker 100503, Ecuador: Past. Mera, 1300 m, xii 1992, V.O. Becker Col, <italic><tp:taxon-name>Schacontia</tp:taxon-name></italic> n. sp. #3 det. M.A. Solis” <bold>4</bold> <italic><tp:taxon-name>Schacontia speciosa</tp:taxon-name></italic> male holotype, “Col. Becker 65271, Brasil, RJ Marica, 5 m, 11.x.1985, V.O. Becker Col. <bold>5</bold> <italic><tp:taxon-name>Schacontia ysticalis</tp:taxon-name></italic> Sirena, Corcovado Nat. Pk., Osa Penin., Costa Rica, 19–27 Mar 1981, DH Janzen, W. Hallwachs <bold>6</bold> <italic><tp:taxon-name>Schacontia themis</tp:taxon-name></italic> Venezuela, Guarico, Hato Masaguaral, 45 km S Calabozo, 8.57N, 67.58W, Galry For #20, 75 m, 13–16 May 1988, uv lt., M. Epstein &amp; R. Blahnik <bold>7</bold> <italic><tp:taxon-name>Schacontia rasa</tp:taxon-name></italic> male holotype, Col. Becker 110514, Mexico, Tam San Fernando, 50 m, 28.vi.1997, V. O. Becker Col. <bold>8</bold> <italic><tp:taxon-name>Schacontia nyx</tp:taxon-name></italic> “Venezuela: Guarico, Hato Masaquaral, 45 km S Calabozo, 8.57N, 67.58W, Galry Forest #20, 75 m, 13–16 May 1988, uv lt., M. Epstein &amp; R. Blahnik <bold>9</bold> <italic><tp:taxon-name>Schacontia clotho</tp:taxon-name></italic> male holotype, Col. Becker 102660, Ecuador, Loja Catamayo 1300 m, 20.xii.1992, V.O. Becker Col., Genitalia 1287 <bold>10</bold> <italic><tp:taxon-name>Schacontia lachesis</tp:taxon-name></italic> male, “Col. Becker 55439, Brasil, RJ Arrai al do Cabo, 50 m, 29.i.1985, V.O. Becker Col.” <bold>11</bold> <italic><tp:taxon-name>Schacontia lachesis</tp:taxon-name></italic> male, “Bolivia, Santa Cruz, Puerto Suarez, 150 m, Nov 1908, J. Steinbach, CMNH Acc. 3758” <bold>12</bold> <italic><tp:taxon-name>Schacontia atropos</tp:taxon-name></italic> male holotype, “San Estaban, Carabobo, Venez., Dec. 1–20 1939, Pablo J. Anduze.”</p></caption><graphic xmlns:xlink="http://www.w3.org/1999/xlink" xlink:href="ZooKeys-291-027-g001.jpg" position="float" orientation="portrait" xlink:type="simple"/></fig><fig id="F5" position="float" orientation="portrait"><label>Figures 21–29.</label><caption><p>Tympanal organs. Collection and/or dissection numbers follow country of origin; when label data presented elsewhere, annotated as such. <bold>21</bold> <italic><tp:taxon-name>Schacontia medalba</tp:taxon-name></italic>, Brazil, “Bnito Prov., Pernmbuco, Brazil 83; Collection C.V. Riley; USNM genitalia slide 107887 <bold>22</bold> <italic><tp:taxon-name>Schacontia chanesalis</tp:taxon-name></italic> male, Guatemala: Quirigua Guat; Schaus and Barnes coll; Genitalia slide by DA ♂ USNM 107,891 <bold>23</bold> <italic><tp:taxon-name>Schacontia umbra</tp:taxon-name></italic> male Holotype, Ecuador, Past. Mera: 1300 m, xii.1992, V.O. Becker Col; Col. Becker 100504 <bold>24</bold> <italic><tp:taxon-name>Schacontia speciosa</tp:taxon-name></italic> male, Paratype, Brazil (data <xref ref-type="fig" rid="F1">Fig. 4</xref>) <bold>25</bold> <italic><tp:taxon-name>Schacontia ysticalis</tp:taxon-name></italic> male 108100; Venezuela Guarico, Huato Masaguaral , 45 km S Calabozo, <named-content xmlns:xlink="http://www.w3.org/1999/xlink" content-type="dwc:verbatimCoordinates" xlink:type="simple">8.57°N, 67.58°W</named-content>, Galry For#4 75 m, 13–16 May 1988, uv light, M. Epstein R. Blahnik <bold>26</bold> <italic><tp:taxon-name>Schacontia themis</tp:taxon-name></italic>, male, Costa Rica, Guanacaste, Santa Rosa Nat’l Pk., 97 SRNP 2354.1 JAL, 2 May 2003, #5 <bold>27</bold> <italic><tp:taxon-name>Schacontia rasa</tp:taxon-name></italic> male Holotype, Mexico, Col. Becker 110514, Mexico, Tam San Fernando, 50 m, 28.vi.1997, V. O. Becker Col., [green USNM genitalia slide label “JAL 18”] <bold>28</bold> <italic><tp:taxon-name>Schacontia nyx</tp:taxon-name></italic> male, Venezuela, Lara, 4 km NW of La Pastora, 2–3.III.1978, riparian forest, blacklight, J.B. Heppner, Genitalia slide by DA ♂ USNM 108,101 <bold>29</bold> <italic><tp:taxon-name>Schacontia clotho</tp:taxon-name></italic> Cf <xref ref-type="fig" rid="F1">Fig. 9</xref>.</p></caption><graphic xmlns:xlink="http://www.w3.org/1999/xlink" xlink:href="ZooKeys-291-027-g005.jpg" position="float" orientation="portrait" xlink:type="simple"/></fig><fig id="F8" position="float" orientation="portrait"><label>Figures 44–51.</label><caption><p>Male, female genitalia. <bold>44</bold> <italic><tp:taxon-name>Schacontia speciosa</tp:taxon-name></italic> male, paratype, Brasil, VOB 65271, Cf. <xref ref-type="fig" rid="F1">Fig. 4</xref> zzz<bold>45</bold> Female, Brasil: BA Jequié, 600–750m; Col. Becker 105714 <bold>46</bold> <italic><tp:taxon-name>Schacontia ysticalis</tp:taxon-name></italic> (a) male, Venezuela: Guarico, Huato Masaguaral , 45km S Calabozo <named-content xmlns:xlink="http://www.w3.org/1999/xlink" content-type="dwc:verbatimCoordinates" xlink:type="simple">8.57°N, 67.58°W</named-content>, Galry For#4 75m, 13-16May1988, uv light M. Epstein R. Blahnik; green label Genitalic Slide by DA ♂ USNM 108,100 <bold>47</bold> Phallus, data as above <bold>48</bold> Female, Venezuela Guarico, Huato Masaguaral , 45km S Calabozo Slide by DA ♀ USNM 107,896 <bold>49</bold> <italic><tp:taxon-name>Schacontia themis</tp:taxon-name></italic> (a) male, Costa Rica, Cf. <xref ref-type="fig" rid="F4">Fig. 20</xref> <bold>50</bold> Phallus, data as above <bold>51</bold> Female, Costa Rica, Guanacaste: Santa Rosa Nat’l Pk. 97 SRNP 2354.2 JAL 2 May 2003 #6.</p></caption><graphic xmlns:xlink="http://www.w3.org/1999/xlink" xlink:href="ZooKeys-291-027-g008.jpg" position="float" orientation="portrait" xlink:type="simple"/></fig><fig id="F4" position="float" orientation="portrait"><label>Figures 18–20.</label><caption><p>Thoracic and leg structures in <italic><tp:taxon-name>Schacontia clotho</tp:taxon-name></italic> and <italic><tp:taxon-name>Schacontia themis</tp:taxon-name></italic>. <bold>18</bold> <italic><tp:taxon-name>Schacontia themis</tp:taxon-name></italic>, hind leg, frontal view, illustrating secondary sexual characters: flattened hind tibial spur, scales with dark patch, and flattened concave metatarsal modification, and epipleural setae (data <xref ref-type="fig" rid="F1">Fig. 6</xref>) <bold>19</bold> <italic><tp:taxon-name>Schacontia clotho</tp:taxon-name></italic>, ventral view, illustrating darkened hind tibial scales. Ecuador: Loja Catamayo, 1300 m, 20.xii.1992, V.O. Becker Col; Col. Becker 102660 <bold>20</bold> <italic><tp:taxon-name>Schacontia themis</tp:taxon-name></italic>, hind leg, lateral view.</p></caption><graphic xmlns:xlink="http://www.w3.org/1999/xlink" xlink:href="ZooKeys-291-027-g004.jpg" position="float" orientation="portrait" xlink:type="simple"/></fig><fig id="F2" position="float" orientation="portrait"><label>Figures 13, 14.</label><caption><p>Head, lateral view. <bold>13</bold> <italic><tp:taxon-name>Schacontia chanesalis</tp:taxon-name></italic>; frons “normal” <bold>14</bold> <italic><tp:taxon-name>Schacontia ysticalis</tp:taxon-name></italic>; frons carinate.</p></caption><graphic xmlns:xlink="http://www.w3.org/1999/xlink" xlink:href="ZooKeys-291-027-g002.jpg" position="float" orientation="portrait" xlink:type="simple"/></fig></tp:treatment-sec></tp:taxon-treatment>
