# Supplementary material for: Phylogenetic systematics of Schacontia Dyar with descriptions of eight new species (Lepidoptera, Crambidae)
Source: Zookeys. 2013 Apr 17;(291):27–81. doi: 10.3897/zookeys.291.3744 (PMC3677288; doi:10.3897/zookeys.291.3744)
Supplement: XML Treatment for Schacontia rasa [file zookeys.291.3744-treatment8.xml]

<!DOCTYPE tp:taxon-treatment
  PUBLIC "-//TaxonX//DTD Taxonomic Treatment Publishing DTD v0 20100105//EN" "tax-treatment-NSO.dtd">
<tp:taxon-treatment xmlns:tp="http://www.plazi.org/taxpub"><tp:treatment-meta><mixed-citation publication-type="journal"><person-group><name><surname>Goldstein</surname><given-names>Paul Z.</given-names></name><name><surname>Metz</surname><given-names>Mark A.</given-names></name><name><surname>Solis</surname><given-names>M. Alma</given-names></name></person-group><article-title>Phylogenetic systematics of 
                    <italic>Schacontia</italic> Dyar with descriptions of eight new species (Lepidoptera, Crambidae)</article-title><source>Zookeys</source><day>17</day><month>4</month><year>2013</year><volume>2013</volume><issue>291</issue><fpage>27</fpage><lpage>81</lpage><pub-id pub-id-type="doi">10.3897/zookeys.291.3744</pub-id></mixed-citation></tp:treatment-meta><tp:nomenclature><tp:taxon-name>
                            <tp:taxon-name-part taxon-name-part-type="genus">Schacontia</tp:taxon-name-part>
                            <tp:taxon-name-part taxon-name-part-type="species">rasa</tp:taxon-name-part>
                        <object-id xmlns:xlink="http://www.w3.org/1999/xlink" xlink:type="simple">urn:lsid:zoobank.org:act:FDC54534-0A71-424E-9CFC-C48604E452F5</object-id>
								<object-id xmlns:xlink="http://www.w3.org/1999/xlink" xlink:type="simple">http://species-id.net/wiki/Schacontia_rasa</object-id>
								</tp:taxon-name><tp:taxon-authority>Solis &amp; Goldstein</tp:taxon-authority><tp:taxon-status xmlns:xlink="http://www.w3.org/1999/xlink" xlink:type="simple">sp. n.</tp:taxon-status><xref ref-type="fig" rid="F1">Figs 7</xref><xref ref-type="fig" rid="F5">, 27</xref><xref ref-type="fig" rid="F9">, 52–54</xref></tp:nomenclature><tp:treatment-sec sec-type="Material examined"><title>Material examined.</title><p>(22♂, 32♀).</p></tp:treatment-sec><tp:treatment-sec sec-type="Type material"><title>Type material.</title><p>(3♂, 13♀), USNM. Holotype ♂ (<xref ref-type="fig" rid="F1">Fig. 7</xref>). <bold>Mexico</bold>: Col. Becker 110514; Mexico: Tam San Fernando, 50 m, 28. vi. 1997, V. O. Becker Col.; USNM <!--PageBreak-->genitalia slide “JAL 18” Paratypes (2♂, 13♀, 4 sex undet.). Same data as holotype (2♂, 4 sex undet., 13♀ incl.1 with green USNM genitalia slide label “JAL 19.”</p></tp:treatment-sec><tp:treatment-sec sec-type="Other material examined"><title>Other material examined.</title><p><bold>Cuba</bold> (3♂, 2♀):Col. Becker 72733, Cuba Gtnmo. Imias, 10 m, 17. vii. 1990, V.O. Becker, USNM ENT 00808543, DNA 2012 (1♂); Col. Becker 72409, Cuba: Holquin Mayari, 400 m, 12.vii.1990, V.O. Becker, USNM ENT 00808544, DNA 2012 (1♀); Santiago, Cuba, Collection Wm Schaus, Genitalia slide by DA ♂ USNM 108,096 (1♂); Col. Becker 73068, Cuba: Stgo. Siboney, 20 m, 23.vii.1990, V.O. Becker, genitalia slide by JAL, 16 (1♂, 1♀). <bold>Dominican Republic</bold> (15♂, 13♀) [CMNH]: Dominican Republic: Pedernales, 14.5 km N Cabo Rojo, 18-03N, 71-39W, 165 m, 19 July 1990, J. Rawlins, C.W. Young, S.A. Thompson (1♂, 7♀); Dominican Republic: Pedernales, 9.5 km N Cabo Rojo, 18-02N, 71-39W, 35 m, 19 July 1990, J. Rawlins, C.W. Young, S.A. Thompson (5♂, 3♀); Dominican Republic: Pedernales, 14.5 km N Cabo Rojo, 10 m, 17-55N, 71-39W 26–27 September 1991, C. Young, B. Thompson, R. Davidson, J. Rawlins Coastal desert (2♂, 1♀); Dominican Republic: Pedernales, 14.5 km N Cabo Rojo, 18-03N, 71-39W, 165 m, 26–27 September 1991, C. Young, S. Thompson, R. Davidson, J. Rawlins, Arid thornscrub (1♂); Dominican Republic: Pedernales, 1 km W Cabo Rojo, 17-55N, 71-39W, 10 m, 30 July 1990, C.W. Young, J.E. Rawlins, S. Thompson (4♂, 1♀); Dominican Republic: Pedernales, Cabo Rojo, Sea level, 17-55N 71-39W, 21 Oct 1991, J. Rawlins, R. Davidson, C. Young, S. Thompson, Edge of salt marsh (1♂); Dominican Republic: La Altagracia, Parque del Este, Caseta Guaraguao, 4.4 km SE Bayahibe, 18-19-59N, 68-48-42W, 3 m, 26–27 May 2004, C. Young, J. Rawlins, J. Fetzner, C. Nunez, semi-humid forest near sea, limestone, UV light. Sample 51114 (1♀); Dominican Republic: La Altagracia, 2 km N Bayahibe, 10-23N, 68-51W, 10 m, 3 July 1992, C. Young, R. Davidson, S. Thompson, J. Rawlins, Dry seasonal forest on limestone, USNM ENT 00808542, DNA 2012 [GenBank Accession #KC789514] (1♂). <bold>British Virgin Islands</bold> (1♂, 2♀):Virgin Gorda BVI Prickley Pear Id, Vixen Pt, 14.IV.56, J.F.G. Clarke, 33, Genitalia Slide ♂ by JALUSNM 108,872 (1♂); Col. Becker 66649, British Virgin Is., Guana I., 0–80 m. 9–23 vii 1987, V.O. Becker &amp; S.E. Miller, #20, Genitalia Slide ♀ by JAL (1♀); British Virgin Is.,Virgin Gorda Island, V. Gorda Peak, Ca. 400 m, 17–19 July 1986, S.E. Miller &amp; M.G. Pogue, Black light trap in secondary moist forest, 37, Genitalia slide by JAL ♀ USNM 108,876 (1♀).</p></tp:treatment-sec><tp:treatment-sec sec-type="Diagnosis"><title>Diagnosis</title><p>(<xref ref-type="fig" rid="F1">Figs 7</xref>, <xref ref-type="fig" rid="F9">52–54</xref>). Very similar to <italic><tp:taxon-name>Schacontia themis</tp:taxon-name></italic> (above), particularly with respect to the male genitalia, but lacking the secondary sexual characters enumerated above and the forewing ground color usually mousegray instead of straw colored. Female hind tibia with a single pair of spurs (medial pair absent - diagnostic within the <italic>ysticalis-themis</italic> group).</p></tp:treatment-sec><tp:treatment-sec sec-type="Description"><title>Description.</title><p>Male (<xref ref-type="fig" rid="F1">Fig. 7</xref>). Forewing length: 7.0 mm–8.0 mm. <bold>Head</bold> - Ocelli present; proboscis normal; frons unmodified; labial palpi porrect, extending beyond clypeus. <bold>Thorax</bold> - <italic>Forewing</italic>. Medial area gray, unicolorous with basal area and postmedial areas; antemedial and postmedial lines jagged, darker gray. <italic>Hindwing</italic>. Postmedial line faint if present; outwardly tinged with bronze. <bold>Abdomen</bold> - Terga unicolorous with wings and thorax; scales arranged in two terminal black dorsal spots in males. <italic>Tympanal organs</italic>. (<xref ref-type="fig" rid="F5">Fig. 27</xref>). As for <italic>ysticalis-themis</italic> group, <italic>vide supra</italic>. <bold>Male genitalia</bold> (<xref ref-type="fig" rid="F9">Figs 52, 53</xref>) - Teguminal sulcus <!--PageBreak-->short, anterior margin of tegumen appears deeply invaginate, two oblong teguminal lobes joined obliquely; uncus trefoil shaped, outermost tip hastate; lateral edges of uncus swollen, appearing re-enforced; uncus with raised, pronounced medial ridge; juxta robust, V-shaped; valvae complex, intrasaccular flange at latero-ventral edge and sclerotized to form a trigger-shaped process; robust, spine-like setae at base of valva; saccular margin angled close to vinculum, not at saccular mid-point; ventro-marginal setae concentrated at saccular ulna; valva with secondary outer, oblong lobe or process below costa; fleshy setose lobe and recurved/decumbent setal plume associated with terminus of costa. Phallus moderately sclerotized; vesica with two large cornuti. <bold>Female genitalia</bold> (<xref ref-type="fig" rid="F9">Fig. 54</xref>) - Very similar to <italic><tp:taxon-name>Schacontia themis</tp:taxon-name></italic> but posterior lobe of corpus bursae more pronounced, superficially rugose; both colliculum and sclerotized channel or sleeve of ductus more elongate than in <italic><tp:taxon-name>Schacontia themis</tp:taxon-name></italic>.</p></tp:treatment-sec><tp:treatment-sec sec-type="Immature stages"><title>Immature stages.</title><p>Unknown.</p></tp:treatment-sec><tp:treatment-sec sec-type="Etymology"><title>Etymology.</title><p>The specific epithet refers to the absence of male hind tibial and metatarsal structures and epipleural setal tufts (presumably secondary sexual characters) present in other <italic><tp:taxon-name>Schacontia</tp:taxon-name></italic> species (<xref ref-type="table" rid="T1">Table 1</xref>).</p></tp:treatment-sec><tp:treatment-sec sec-type="Biology"><title>Biology.</title><p>Unknown. Adults active June (Mexico), July (Cuba), and July, September (Dominican Republic).</p></tp:treatment-sec><tp:treatment-sec sec-type="Distribution"><title>Distribution.</title><p>Mexico, Cuba, Dominican Republic (essentially, vic. Gulf of Mexico).</p></tp:treatment-sec><tp:treatment-sec sec-type="Remarks"><title>Remarks.</title><p><italic><tp:taxon-name>Schacontia rasa</tp:taxon-name></italic> is evidently the sister species of <italic><tp:taxon-name>Schacontia themis</tp:taxon-name></italic>. Were it not for the characters associated with the forewing ground color, female hind tibia, and male genitalia and given the homoplastic nature of certain male secondary sexual characters comparable to the system described by <xref ref-type="bibr" rid="B30">Ohno (2000)</xref> [see discussion], <italic><tp:taxon-name>Schacontia rasa</tp:taxon-name></italic> would be a more obvious candidate for conspecificity with <italic><tp:taxon-name>Schacontia themis</tp:taxon-name></italic>. We have treated anomalous specimens with “chimeric” distributions of male secondary sexual chacters under <italic><tp:taxon-name>Schacontia themis</tp:taxon-name></italic> (above), and considered only those lacking both tibial hair pencils and abdominal coremata (in addition to genitalic features) to be unambiguously <italic><tp:taxon-name>Schacontia rasa</tp:taxon-name></italic>, recognizing the need for future molecular work to evaluate the degree to which these character systems are functionally and genetically linked. DNA barcode data (meeting the Barcode Data Standard of Genbank, noted in <xref ref-type="bibr" rid="B2">Benson et al. 2012</xref>) are limited to three Dominican Republic specimens and do decisively unite two specimens of <italic><tp:taxon-name>Schacontia themis</tp:taxon-name></italic> to the exclusion of <italic><tp:taxon-name>Schacontia rasa</tp:taxon-name></italic>. Not enough specimens are sampled to test the variable sites as diagnostic characters and enable their use in the species’ diagnoses (<xref ref-type="bibr" rid="B12">Goldstein and DeSalle 2011</xref>), but the data corroborate (albeit by a distance measure of &gt;7%) the reliability of the morphological characters as consistent with two distinct species.</p><p>It was suggested by V.O. Becker (pers. comm., following the submission of this work) that the name <italic><tp:taxon-name>Dichogama fernaldi</tp:taxon-name></italic> Möschler, 1890, the type material of which has apparently been lost from MNHU, might refer to this species (see Becker &amp; Miller, in prep., for discussion) and that it should be placed in the now monotypic genus <italic><tp:taxon-name>Dichochroma</tp:taxon-name></italic>, whose description is, in turn, based on a single female (and only known specimen) of the type species, <italic><tp:taxon-name>Dichochroma muralis</tp:taxon-name></italic> Forbes, 1944. This attribution of the specimens we consider to fall within <italic><tp:taxon-name>Schacontia themis</tp:taxon-name></italic> (or <italic><tp:taxon-name>Schacontia rasa</tp:taxon-name></italic>, below) to <italic><tp:taxon-name>Dichochroma fernaldi</tp:taxon-name></italic> is, however, not well corroborated by any character identified in the original description by Möschler, but only by process of elimination and the report of its being reared on <italic><tp:taxon-name>Capparis</tp:taxon-name></italic> by <xref ref-type="bibr" rid="B40">Wolcott (1950-1951: 658</xref>, cited in Becker and Miller, in prep.). While eliminating a <italic>nomen dubium</italic> is <!--PageBreak-->desirable and the process of elimination by which such an attribution might be reached intriguing, the recognition of two similar co-occurring species (<italic><tp:taxon-name>Schacontia themis</tp:taxon-name></italic> and <italic><tp:taxon-name>Schacontia rasa</tp:taxon-name></italic>) described here, corroborated at least indirectly by DNA barcode data, precludes any specific attribution. We therefore retain the description of <italic><tp:taxon-name>Schacontia themis</tp:taxon-name></italic> and <italic><tp:taxon-name>Schacontia rasa</tp:taxon-name></italic> as such. Further, notwithstanding the superficial similarity of certain female <italic><tp:taxon-name>Schacontia</tp:taxon-name></italic> genitalia to those of the only known specimen <italic><tp:taxon-name>Dichochroma muralis</tp:taxon-name></italic>, both phylogenetic placement described in this work and priority of <italic><tp:taxon-name>Schacontia</tp:taxon-name></italic> would dictate that <italic><tp:taxon-name>Dichochroma</tp:taxon-name></italic> be sunk were it determined that these species were congeneric, even if male <italic><tp:taxon-name>Dichochroma muralis</tp:taxon-name></italic> were discovered and or more compelling character data were brought to bear.</p><p><bold>The Schacontia nyx complex:</bold> Some of these species are not readily diagnosed by a single character; each, rather, is characterized by either an absence of characters (as in <italic><tp:taxon-name>Schacontia atropos</tp:taxon-name></italic>) or by combinations of characters, all of them male, both genitalic and external, the latter presumably secondary sexual features.</p></tp:treatment-sec><tp:treatment-sec><!--Section generated to contain objects referenced in tp:taxon-treatment.--><fig id="F1" position="float" orientation="portrait"><label>Figures 1–12.</label><caption><p>Habitus of adults. <bold>1</bold> <italic><tp:taxon-name>Schacontia medalba</tp:taxon-name></italic> male, Peru, 1883, “Boniti P., Peru, Jan. 7. 83” <bold>2</bold> <italic><tp:taxon-name>Schacontia chanesalis</tp:taxon-name></italic> male, Mexico, Becker 68741, Tam El Ensino 250 m, 4–13.viii.1988, V.O.Becker Col. <bold>3</bold> <italic><tp:taxon-name>Schacontia umbra</tp:taxon-name></italic> male paratype, “Col. Becker 100503, Ecuador: Past. Mera, 1300 m, xii 1992, V.O. Becker Col, <italic><tp:taxon-name>Schacontia</tp:taxon-name></italic> n. sp. #3 det. M.A. Solis” <bold>4</bold> <italic><tp:taxon-name>Schacontia speciosa</tp:taxon-name></italic> male holotype, “Col. Becker 65271, Brasil, RJ Marica, 5 m, 11.x.1985, V.O. Becker Col. <bold>5</bold> <italic><tp:taxon-name>Schacontia ysticalis</tp:taxon-name></italic> Sirena, Corcovado Nat. Pk., Osa Penin., Costa Rica, 19–27 Mar 1981, DH Janzen, W. Hallwachs <bold>6</bold> <italic><tp:taxon-name>Schacontia themis</tp:taxon-name></italic> Venezuela, Guarico, Hato Masaguaral, 45 km S Calabozo, 8.57N, 67.58W, Galry For #20, 75 m, 13–16 May 1988, uv lt., M. Epstein &amp; R. Blahnik <bold>7</bold> <italic><tp:taxon-name>Schacontia rasa</tp:taxon-name></italic> male holotype, Col. Becker 110514, Mexico, Tam San Fernando, 50 m, 28.vi.1997, V. O. Becker Col. <bold>8</bold> <italic><tp:taxon-name>Schacontia nyx</tp:taxon-name></italic> “Venezuela: Guarico, Hato Masaquaral, 45 km S Calabozo, 8.57N, 67.58W, Galry Forest #20, 75 m, 13–16 May 1988, uv lt., M. Epstein &amp; R. Blahnik <bold>9</bold> <italic><tp:taxon-name>Schacontia clotho</tp:taxon-name></italic> male holotype, Col. Becker 102660, Ecuador, Loja Catamayo 1300 m, 20.xii.1992, V.O. Becker Col., Genitalia 1287 <bold>10</bold> <italic><tp:taxon-name>Schacontia lachesis</tp:taxon-name></italic> male, “Col. Becker 55439, Brasil, RJ Arrai al do Cabo, 50 m, 29.i.1985, V.O. Becker Col.” <bold>11</bold> <italic><tp:taxon-name>Schacontia lachesis</tp:taxon-name></italic> male, “Bolivia, Santa Cruz, Puerto Suarez, 150 m, Nov 1908, J. Steinbach, CMNH Acc. 3758” <bold>12</bold> <italic><tp:taxon-name>Schacontia atropos</tp:taxon-name></italic> male holotype, “San Estaban, Carabobo, Venez., Dec. 1–20 1939, Pablo J. Anduze.”</p></caption><graphic xmlns:xlink="http://www.w3.org/1999/xlink" xlink:href="ZooKeys-291-027-g001.jpg" position="float" orientation="portrait" xlink:type="simple"/></fig><fig id="F5" position="float" orientation="portrait"><label>Figures 21–29.</label><caption><p>Tympanal organs. Collection and/or dissection numbers follow country of origin; when label data presented elsewhere, annotated as such. <bold>21</bold> <italic><tp:taxon-name>Schacontia medalba</tp:taxon-name></italic>, Brazil, “Bnito Prov., Pernmbuco, Brazil 83; Collection C.V. Riley; USNM genitalia slide 107887 <bold>22</bold> <italic><tp:taxon-name>Schacontia chanesalis</tp:taxon-name></italic> male, Guatemala: Quirigua Guat; Schaus and Barnes coll; Genitalia slide by DA ♂ USNM 107,891 <bold>23</bold> <italic><tp:taxon-name>Schacontia umbra</tp:taxon-name></italic> male Holotype, Ecuador, Past. Mera: 1300 m, xii.1992, V.O. Becker Col; Col. Becker 100504 <bold>24</bold> <italic><tp:taxon-name>Schacontia speciosa</tp:taxon-name></italic> male, Paratype, Brazil (data <xref ref-type="fig" rid="F1">Fig. 4</xref>) <bold>25</bold> <italic><tp:taxon-name>Schacontia ysticalis</tp:taxon-name></italic> male 108100; Venezuela Guarico, Huato Masaguaral , 45 km S Calabozo, <named-content xmlns:xlink="http://www.w3.org/1999/xlink" content-type="dwc:verbatimCoordinates" xlink:type="simple">8.57°N, 67.58°W</named-content>, Galry For#4 75 m, 13–16 May 1988, uv light, M. Epstein R. Blahnik <bold>26</bold> <italic><tp:taxon-name>Schacontia themis</tp:taxon-name></italic>, male, Costa Rica, Guanacaste, Santa Rosa Nat’l Pk., 97 SRNP 2354.1 JAL, 2 May 2003, #5 <bold>27</bold> <italic><tp:taxon-name>Schacontia rasa</tp:taxon-name></italic> male Holotype, Mexico, Col. Becker 110514, Mexico, Tam San Fernando, 50 m, 28.vi.1997, V. O. Becker Col., [green USNM genitalia slide label “JAL 18”] <bold>28</bold> <italic><tp:taxon-name>Schacontia nyx</tp:taxon-name></italic> male, Venezuela, Lara, 4 km NW of La Pastora, 2–3.III.1978, riparian forest, blacklight, J.B. Heppner, Genitalia slide by DA ♂ USNM 108,101 <bold>29</bold> <italic><tp:taxon-name>Schacontia clotho</tp:taxon-name></italic> Cf <xref ref-type="fig" rid="F1">Fig. 9</xref>.</p></caption><graphic xmlns:xlink="http://www.w3.org/1999/xlink" xlink:href="ZooKeys-291-027-g005.jpg" position="float" orientation="portrait" xlink:type="simple"/></fig><fig id="F9" position="float" orientation="portrait"><label>Figures 52–60.</label><caption><p>Male, female genitalia. <bold>52</bold> <italic><tp:taxon-name>Schacontia rasa</tp:taxon-name></italic> (a) male, Mexico; f. <xref ref-type="fig" rid="F5">Fig. 21</xref> <bold>53</bold> Phallus, data as above <bold>54</bold> Female, Mexico JAL 19 (same data) <bold>55</bold> <italic><tp:taxon-name>Schacontia nyx</tp:taxon-name></italic> (a) male, Venezuela, Cf. <xref ref-type="fig" rid="F5">Fig. 22</xref> <bold>56</bold> Phallus, data as above <bold>57</bold> Female, Venezuela; Cf. <xref ref-type="fig" rid="F1">Fig. 8</xref> <bold>58</bold> <italic><tp:taxon-name>Schacontia clotho</tp:taxon-name></italic> (a) male, HOLOTYPE, Ecuador; Cf. <xref ref-type="fig" rid="F1">Fig. 9</xref> <bold>59</bold> Phallus, data as above <bold>60</bold> Female, Ecuador: Loja, Catamayo, 1300 m, 20 XII 1992, V.O. Becker JAL 5 May 2003 #24.</p></caption><graphic xmlns:xlink="http://www.w3.org/1999/xlink" xlink:href="ZooKeys-291-027-g009.jpg" position="float" orientation="portrait" xlink:type="simple"/></fig><table-wrap id="T1" position="float" orientation="portrait"><label>Table 1.</label><caption><p>Species diagnoses for the <italic><tp:taxon-name>Schacontia nyx</tp:taxon-name></italic> complex based on male genitalia and secondary sexual characters. Format inspired by <xref ref-type="bibr" rid="B10">Ferguson (1992: 259)</xref>.&lt;br/&gt; </p></caption><table><tbody><tr><th rowspan="1" colspan="1"/><th rowspan="1" colspan="1">Thorax</th><th rowspan="1" colspan="1"/><th rowspan="1" colspan="1"/><th rowspan="1" colspan="1"/><th rowspan="1" colspan="1"/><th rowspan="1" colspan="1">Abdomen</th><th rowspan="1" colspan="1">Genitalia</th><th rowspan="1" colspan="1"/><th rowspan="1" colspan="1"/><th rowspan="1" colspan="1"/></tr><tr><th rowspan="1" colspan="1"/><th rowspan="1" colspan="1">Flattened hind tibial spur</th><th rowspan="1" colspan="1">Elongatehind tibial scales</th><th rowspan="1" colspan="1">Dark patch embedded within tibial scales</th><th rowspan="1" colspan="1">Epipleural setal tufts</th><th rowspan="1" colspan="1">Concavemeta-tarsal structure</th><th rowspan="1" colspan="1">Coremata</th><th rowspan="1" colspan="1">Saccular bend or ulna</th><th rowspan="1" colspan="1">Ventro-medial setal comb</th><th rowspan="1" colspan="1">Distribution of ventro-marginal setae</th><th rowspan="1" colspan="1">Hook-shaped decumbent costal setal cluster</th></tr><tr><td rowspan="1" colspan="1">themis</td><td rowspan="1" colspan="1">+</td><td rowspan="1" colspan="1">0/+</td><td rowspan="1" colspan="1">0/+</td><td rowspan="1" colspan="1">+</td><td rowspan="1" colspan="1">+</td><td rowspan="1" colspan="1">Short</td><td rowspan="1" colspan="1">NA</td><td rowspan="1" colspan="1">0</td><td rowspan="1" colspan="1">0</td><td rowspan="1" colspan="1">0</td></tr><tr><td rowspan="1" colspan="1">rasa</td><td rowspan="1" colspan="1">0</td><td rowspan="1" colspan="1">0</td><td rowspan="1" colspan="1">NA</td><td rowspan="1" colspan="1">0</td><td rowspan="1" colspan="1">0</td><td rowspan="1" colspan="1">NA</td><td rowspan="1" colspan="1">NA</td><td rowspan="1" colspan="1">0</td><td rowspan="1" colspan="1">0</td><td rowspan="1" colspan="1">0</td></tr><tr><td rowspan="1" colspan="1">nyx</td><td rowspan="1" colspan="1">+</td><td rowspan="1" colspan="1">+</td><td rowspan="1" colspan="1">0</td><td rowspan="1" colspan="1">0</td><td rowspan="1" colspan="1">+</td><td rowspan="1" colspan="1">Short</td><td rowspan="1" colspan="1">Round</td><td rowspan="1" colspan="1">+</td><td rowspan="1" colspan="1">Localized</td><td rowspan="1" colspan="1">0</td></tr><tr><td rowspan="1" colspan="1">clotho</td><td rowspan="1" colspan="1">+</td><td rowspan="1" colspan="1">+</td><td rowspan="1" colspan="1">+</td><td rowspan="1" colspan="1">+</td><td rowspan="1" colspan="1">+</td><td rowspan="1" colspan="1">Long</td><td rowspan="1" colspan="1">Round</td><td rowspan="1" colspan="1">+</td><td rowspan="1" colspan="1">Localized</td><td rowspan="1" colspan="1">+</td></tr><tr><td rowspan="1" colspan="1">lachesis</td><td rowspan="1" colspan="1">+</td><td rowspan="1" colspan="1">+</td><td rowspan="1" colspan="1">0/+</td><td rowspan="1" colspan="1">+</td><td rowspan="1" colspan="1">+</td><td rowspan="1" colspan="1">Short</td><td rowspan="1" colspan="1">Angled</td><td rowspan="1" colspan="1">0</td><td rowspan="1" colspan="1">Even</td><td rowspan="1" colspan="1">+</td></tr><tr><td rowspan="1" colspan="1">atropos</td><td rowspan="1" colspan="1">0</td><td rowspan="1" colspan="1">0</td><td rowspan="1" colspan="1">NA</td><td rowspan="1" colspan="1">0</td><td rowspan="1" colspan="1">0</td><td rowspan="1" colspan="1">NA</td><td rowspan="1" colspan="1">Angled</td><td rowspan="1" colspan="1">0</td><td rowspan="1" colspan="1">Even</td><td rowspan="1" colspan="1">+</td></tr></tbody></table></table-wrap></tp:treatment-sec><ref-list><ref id="B10"><mixed-citation xmlns:xlink="http://www.w3.org/1999/xlink" xlink:type="simple"><person-group><name name-style="western"><surname>Ferguson</surname><given-names>DC</given-names></name></person-group> (<year>1992</year>)<article-title> <italic>Franclemontia interrogans</italic> (Walker), a new genus for an old species (Lepidoptera: Noctuidae: Amphipyrinae).</article-title><source>Journal of the New York Entomological Society </source><volume>100</volume> (<issue>2</issue>): <fpage>257</fpage>-<lpage>266</lpage>.</mixed-citation></ref><ref id="B30"><mixed-citation xmlns:xlink="http://www.w3.org/1999/xlink" xlink:type="simple"><person-group><name name-style="western"><surname>Ohno</surname><given-names>S</given-names></name></person-group> (<year>2000</year>)<article-title> Emergence of two nominal species, <italic>Ostrinia scapulalis</italic> and <italic>O. orientalis</italic>, from a single brood (Lepidoptera: Crambidae).</article-title><source>Entomological Science </source><volume>3</volume> (<issue>4</issue>): <fpage>635</fpage>-<lpage>637</lpage>.</mixed-citation></ref><ref id="B2"><mixed-citation xmlns:xlink="http://www.w3.org/1999/xlink" xlink:type="simple"><person-group><name name-style="western"><surname>Benson</surname><given-names>DA</given-names></name><name name-style="western"><surname>Karsch-Mizrachi</surname><given-names>I</given-names></name><name name-style="western"><surname>Clark</surname><given-names>K</given-names></name><name name-style="western"><surname>Lipman</surname><given-names>DJ</given-names></name><name name-style="western"><surname>Ostell</surname><given-names>J</given-names></name><name name-style="western"><surname>Sayers</surname><given-names>EW</given-names></name></person-group> (<year>2012</year>)<source> Nucleic Acids Research 40. </source>doi: <ext-link ext-link-type="uri" xlink:href="http://dx.doi.org/10.1093/nar/gkr1202" xlink:type="simple">10.1093/nar/gkr1202</ext-link></mixed-citation></ref><ref id="B12"><mixed-citation xmlns:xlink="http://www.w3.org/1999/xlink" xlink:type="simple"><person-group><name name-style="western"><surname>Goldstein</surname><given-names>PZ</given-names></name><name name-style="western"><surname>DeSalle</surname><given-names>R</given-names></name></person-group> (<year>2011</year>)<article-title> Integrating DNA barcode data and taxonomic practice: Determination, discovery, and description.</article-title><source>Bioessays </source><volume>33</volume> (<issue>2</issue>): <fpage>135</fpage>-<lpage>147</lpage>.</mixed-citation></ref><ref id="B40"><mixed-citation xmlns:xlink="http://www.w3.org/1999/xlink" xlink:type="simple"><person-group><name name-style="western"><surname>Wolcott</surname><given-names>GN</given-names></name></person-group> (<year>1950–1951</year>)<source> The insects of Puerto Rico. Journal of Agriculture of the University of Puerto Rico 32 (1/4): 1–975.</source></mixed-citation></ref></ref-list></tp:taxon-treatment>
