# Supplementary material for: Phylogenetic systematics of Schacontia Dyar with descriptions of eight new species (Lepidoptera, Crambidae)
Source: Zookeys. 2013 Apr 17;(291):27–81. doi: 10.3897/zookeys.291.3744 (PMC3677288; doi:10.3897/zookeys.291.3744)
Supplement: XML Treatment for Schacontia nyx [file zookeys.291.3744-treatment9.xml]

<!DOCTYPE tp:taxon-treatment
  PUBLIC "-//TaxonX//DTD Taxonomic Treatment Publishing DTD v0 20100105//EN" "tax-treatment-NSO.dtd">
<tp:taxon-treatment xmlns:tp="http://www.plazi.org/taxpub"><tp:treatment-meta><mixed-citation publication-type="journal"><person-group><name><surname>Goldstein</surname><given-names>Paul Z.</given-names></name><name><surname>Metz</surname><given-names>Mark A.</given-names></name><name><surname>Solis</surname><given-names>M. Alma</given-names></name></person-group><article-title>Phylogenetic systematics of 
                    <italic>Schacontia</italic> Dyar with descriptions of eight new species (Lepidoptera, Crambidae)</article-title><source>Zookeys</source><day>17</day><month>4</month><year>2013</year><volume>2013</volume><issue>291</issue><fpage>27</fpage><lpage>81</lpage><pub-id pub-id-type="doi">10.3897/zookeys.291.3744</pub-id></mixed-citation></tp:treatment-meta><tp:nomenclature><tp:taxon-name>
                            <tp:taxon-name-part taxon-name-part-type="genus">Schacontia</tp:taxon-name-part>
                            <tp:taxon-name-part taxon-name-part-type="species">nyx</tp:taxon-name-part>
                        <object-id xmlns:xlink="http://www.w3.org/1999/xlink" xlink:type="simple">urn:lsid:zoobank.org:act:B7C1FDB3-9A23-44BB-9CD4-8E1D8B8DBE78</object-id>
								<object-id xmlns:xlink="http://www.w3.org/1999/xlink" xlink:type="simple">http://species-id.net/wiki/Schacontia_nyx</object-id>
								</tp:taxon-name><tp:taxon-authority>Solis &amp; Goldstein</tp:taxon-authority><tp:taxon-status xmlns:xlink="http://www.w3.org/1999/xlink" xlink:type="simple">sp. n.</tp:taxon-status><xref ref-type="fig" rid="F1">Figs 8</xref><xref ref-type="fig" rid="F5">, 28</xref><xref ref-type="fig" rid="F6">, 33</xref><xref ref-type="fig" rid="F9">, 55–57</xref></tp:nomenclature><tp:treatment-sec sec-type="Material examined"><title>Material examined.</title><p><bold>Type material.</bold> Holotype (♂, USNM): <bold>Venezuela</bold>: Guarico, Hato Masaguaral, 45 km S Calabozo 8.57N, 67.58W, Galry For #10, 75 m, 23–24 April 1988 uv lt. M. Epstein &amp; R. Blahnik. Paratypes (4♂, 2♀), USNM: Venezuela: Same data as holotype (1♂, 1♀); Guarico, Hato Masaguaral, 45 km S Calabozo 8.57N, 67.58W, Galry Forest #20, 75 m, 13–16 May 1988 uv lt. M. Epstein &amp; R. Blahnik (2♂, 1♀); Lara, 4 km NW of La Pastora 2–3 III 1978 riparian forest blacklight, J.B. Heppner, Genitalia slide by DA ♂ USNM 108,101 (1♂)</p></tp:treatment-sec><tp:treatment-sec sec-type="Diagnosis"><title>Diagnosis.</title><p><italic>Habitus</italic> (<xref ref-type="fig" rid="F1">Fig. 8</xref>). Although more readily diagnosed by the male genitalia, <italic>nyx</italic> can be differentiated on the basis of wing pattern. <italic>Nyx</italic> shares with other members of the genus (and in particular of the complex of sibling species to which it belongs) the configuration of the medial area, with its outward subcostal bulge, but its more mottled appearance and less uniformly contrasting ground coloration between the medial and both the antemedial and postmedial areas. Male <italic><tp:taxon-name>Schacontia nyx</tp:taxon-name></italic> does not bear the epipleural setae shared by most other members of the complex; nor do they exhibit a dark patch embedded within the elongate hind tibial scales (<xref ref-type="table" rid="T1">Table 1</xref>).<italic>Genitalia</italic> (<xref ref-type="fig" rid="F9">Figs 55, 56</xref>). Male specimens of <italic><tp:taxon-name>Schacontia nyx</tp:taxon-name></italic> are most readily diagnosed by the obovate uncus, which is without pronounced medial ridges or lateral swellings. The subcostal processes are more conspicuous and elongate than in <italic><tp:taxon-name>Schacontia themis</tp:taxon-name></italic> or <italic><tp:taxon-name>Schacontia rasa</tp:taxon-name></italic>, but less narrow than in other species in the complex (<italic><tp:taxon-name>Schacontia clotho</tp:taxon-name></italic>, <italic><tp:taxon-name>Schacontia lachesis</tp:taxon-name></italic>, <italic><tp:taxon-name>Schacontia atropos</tp:taxon-name></italic>, or <italic><tp:taxon-name>Schacontia androgyne</tp:taxon-name></italic>).</p></tp:treatment-sec><tp:treatment-sec sec-type="Description"><title>Description.</title><p>Male (<xref ref-type="fig" rid="F1">Fig. 8</xref>). Forewing length: 6.0–7.0 mm (n=3) (Female 7.3–7.7 mm; n=2). <bold>Head</bold> - Ocelli present; proboscis normal; frons of normal contour; labial and maxillary palpi drooping, extending beyond clypeus; vertex gray. <bold>Thorax</bold> - Tegulae uni<!--PageBreak-->formly gray brown; flattened hind tibial spur, specialized hind tibial scales, and shallow concave metatarsal modification all present; female with two pair of hind tibial spurs (medial pair present). <italic>Forewing</italic>. Antemedial and postmedial lines darkened at medial area, <!--PageBreak-->white towards basal and postmedial areas; white scales suffused both in basal area near anal margin and medial area, especially surrounding orbicular spot; patchy white scales in postmedial area; subterminal line unbroken; FW fringe dark brown, scales paler basad. <italic>Hindwing</italic>. White, shaded grayish brown towards margin; postmedial line absent; subterminal line unbroken; HW fringe gray, scales paler basad. <bold>Abdomen</bold> - Scales arranged in two terminal black dorsal spots in males. Short coremata on 4<sup>th</sup> abdominal segment (<xref ref-type="fig" rid="F6">Fig. 33</xref>). <italic><tp:taxon-name>Tympanal organs</tp:taxon-name></italic> (<xref ref-type="fig" rid="F5">Fig. 28</xref>). As for <italic>ysticalis-themis</italic> group, <italic>vide supra</italic>. <bold>Male genitalia</bold> (<xref ref-type="fig" rid="F9">Figs 55, 56</xref>) - Teguminal sulcus short, anterior margin of tegumen appears deeply invaginate, two oblong teguminal lobes joined obliquely; uncus trefoil-shaped tip reduced to a small, more or less rhomboid nipple, edges simple, undifferentiated; juxta U-shaped, tapered ventrally; valva complex, intrasaccular flange at latero-ventral edge and sclerotized to form a trigger-shaped process; robust, spine-like setae at base of valva; saccular margin rounded at saccular mid-point; prominent setal comb at ventro-medial margin of valva; ventro-marginal setae concentrated at saccular ulna; valva with pronounced, elongate secondary outer lobe or process below costa; recurved/decumbent setal plume associated with terminus of costa. Phallus moderately sclerotized; vesica with two large cornuti. <bold>Female genitalia</bold> (<xref ref-type="fig" rid="F9">Fig. 57</xref>) - Papillae anales separate, not especially swollen; antrum/ductus bursae present, diffusely sclerotized ventrally anterior to colliculum; colliculum present, short, sclerotized, immediately posterior to corpus bursae, with narrow differentially sclerotized band around center; ductus seminalis attached posterior of corpus bursae; corpus bursae round; small accessory bursa present; ductus seminalis originates at posterior end of corpus.</p></tp:treatment-sec><tp:treatment-sec sec-type="Immature stages"><title>Immature stages.</title><p>Unknown</p></tp:treatment-sec><tp:treatment-sec sec-type="Etymology"><title>Etymology.</title><p><italic>Nyx</italic>, the primordial goddess of the night who according to myth stood at the beginning of creation, refers to the first of five closely related species in this complex. The specific epithet is treated as a noun in apposition.</p></tp:treatment-sec><tp:treatment-sec sec-type="Biology"><title>Biology.</title><p>Unknown. Adults March–May.</p></tp:treatment-sec><tp:treatment-sec sec-type="Distribution"><title>Distribution.</title><p>Northern Venezuela.</p></tp:treatment-sec><tp:treatment-sec><!--Section generated to contain objects referenced in tp:taxon-treatment.--><fig id="F1" position="float" orientation="portrait"><label>Figures 1–12.</label><caption><p>Habitus of adults. <bold>1</bold> <italic><tp:taxon-name>Schacontia medalba</tp:taxon-name></italic> male, Peru, 1883, “Boniti P., Peru, Jan. 7. 83” <bold>2</bold> <italic><tp:taxon-name>Schacontia chanesalis</tp:taxon-name></italic> male, Mexico, Becker 68741, Tam El Ensino 250 m, 4–13.viii.1988, V.O.Becker Col. <bold>3</bold> <italic><tp:taxon-name>Schacontia umbra</tp:taxon-name></italic> male paratype, “Col. Becker 100503, Ecuador: Past. Mera, 1300 m, xii 1992, V.O. Becker Col, <italic><tp:taxon-name>Schacontia</tp:taxon-name></italic> n. sp. #3 det. M.A. Solis” <bold>4</bold> <italic><tp:taxon-name>Schacontia speciosa</tp:taxon-name></italic> male holotype, “Col. Becker 65271, Brasil, RJ Marica, 5 m, 11.x.1985, V.O. Becker Col. <bold>5</bold> <italic><tp:taxon-name>Schacontia ysticalis</tp:taxon-name></italic> Sirena, Corcovado Nat. Pk., Osa Penin., Costa Rica, 19–27 Mar 1981, DH Janzen, W. Hallwachs <bold>6</bold> <italic><tp:taxon-name>Schacontia themis</tp:taxon-name></italic> Venezuela, Guarico, Hato Masaguaral, 45 km S Calabozo, 8.57N, 67.58W, Galry For #20, 75 m, 13–16 May 1988, uv lt., M. Epstein &amp; R. Blahnik <bold>7</bold> <italic><tp:taxon-name>Schacontia rasa</tp:taxon-name></italic> male holotype, Col. Becker 110514, Mexico, Tam San Fernando, 50 m, 28.vi.1997, V. O. Becker Col. <bold>8</bold> <italic><tp:taxon-name>Schacontia nyx</tp:taxon-name></italic> “Venezuela: Guarico, Hato Masaquaral, 45 km S Calabozo, 8.57N, 67.58W, Galry Forest #20, 75 m, 13–16 May 1988, uv lt., M. Epstein &amp; R. Blahnik <bold>9</bold> <italic><tp:taxon-name>Schacontia clotho</tp:taxon-name></italic> male holotype, Col. Becker 102660, Ecuador, Loja Catamayo 1300 m, 20.xii.1992, V.O. Becker Col., Genitalia 1287 <bold>10</bold> <italic><tp:taxon-name>Schacontia lachesis</tp:taxon-name></italic> male, “Col. Becker 55439, Brasil, RJ Arrai al do Cabo, 50 m, 29.i.1985, V.O. Becker Col.” <bold>11</bold> <italic><tp:taxon-name>Schacontia lachesis</tp:taxon-name></italic> male, “Bolivia, Santa Cruz, Puerto Suarez, 150 m, Nov 1908, J. Steinbach, CMNH Acc. 3758” <bold>12</bold> <italic><tp:taxon-name>Schacontia atropos</tp:taxon-name></italic> male holotype, “San Estaban, Carabobo, Venez., Dec. 1–20 1939, Pablo J. Anduze.”</p></caption><graphic xmlns:xlink="http://www.w3.org/1999/xlink" xlink:href="ZooKeys-291-027-g001.jpg" position="float" orientation="portrait" xlink:type="simple"/></fig><fig id="F5" position="float" orientation="portrait"><label>Figures 21–29.</label><caption><p>Tympanal organs. Collection and/or dissection numbers follow country of origin; when label data presented elsewhere, annotated as such. <bold>21</bold> <italic><tp:taxon-name>Schacontia medalba</tp:taxon-name></italic>, Brazil, “Bnito Prov., Pernmbuco, Brazil 83; Collection C.V. Riley; USNM genitalia slide 107887 <bold>22</bold> <italic><tp:taxon-name>Schacontia chanesalis</tp:taxon-name></italic> male, Guatemala: Quirigua Guat; Schaus and Barnes coll; Genitalia slide by DA ♂ USNM 107,891 <bold>23</bold> <italic><tp:taxon-name>Schacontia umbra</tp:taxon-name></italic> male Holotype, Ecuador, Past. Mera: 1300 m, xii.1992, V.O. Becker Col; Col. Becker 100504 <bold>24</bold> <italic><tp:taxon-name>Schacontia speciosa</tp:taxon-name></italic> male, Paratype, Brazil (data <xref ref-type="fig" rid="F1">Fig. 4</xref>) <bold>25</bold> <italic><tp:taxon-name>Schacontia ysticalis</tp:taxon-name></italic> male 108100; Venezuela Guarico, Huato Masaguaral , 45 km S Calabozo, <named-content xmlns:xlink="http://www.w3.org/1999/xlink" content-type="dwc:verbatimCoordinates" xlink:type="simple">8.57°N, 67.58°W</named-content>, Galry For#4 75 m, 13–16 May 1988, uv light, M. Epstein R. Blahnik <bold>26</bold> <italic><tp:taxon-name>Schacontia themis</tp:taxon-name></italic>, male, Costa Rica, Guanacaste, Santa Rosa Nat’l Pk., 97 SRNP 2354.1 JAL, 2 May 2003, #5 <bold>27</bold> <italic><tp:taxon-name>Schacontia rasa</tp:taxon-name></italic> male Holotype, Mexico, Col. Becker 110514, Mexico, Tam San Fernando, 50 m, 28.vi.1997, V. O. Becker Col., [green USNM genitalia slide label “JAL 18”] <bold>28</bold> <italic><tp:taxon-name>Schacontia nyx</tp:taxon-name></italic> male, Venezuela, Lara, 4 km NW of La Pastora, 2–3.III.1978, riparian forest, blacklight, J.B. Heppner, Genitalia slide by DA ♂ USNM 108,101 <bold>29</bold> <italic><tp:taxon-name>Schacontia clotho</tp:taxon-name></italic> Cf <xref ref-type="fig" rid="F1">Fig. 9</xref>.</p></caption><graphic xmlns:xlink="http://www.w3.org/1999/xlink" xlink:href="ZooKeys-291-027-g005.jpg" position="float" orientation="portrait" xlink:type="simple"/></fig><fig id="F6" position="float" orientation="portrait"><label>Figures 30–35.</label><caption><p>Tympanal organs and male abdominal segments. <bold>30</bold>–<bold>32.</bold> Tympanal organs. <bold>30</bold> <italic><tp:taxon-name>Schacontia lachesis</tp:taxon-name></italic> male, Bolivia, Cf. <xref ref-type="fig" rid="F1">Fig. 11</xref> <bold>31</bold> <italic><tp:taxon-name>Schacontia lachesis</tp:taxon-name></italic> female, Bolivia, Cf. <xref ref-type="fig" rid="F1">Fig. 11</xref> <bold>32</bold> <italic><tp:taxon-name>Schacontia atropos</tp:taxon-name></italic> male, Venezuela, Cf. <xref ref-type="fig" rid="F1">Fig. 12</xref> <bold>33</bold>–<bold>35.</bold> Male abdominal segments, illustrating coremata. <bold>33</bold> <italic><tp:taxon-name>Schacontia nyx</tp:taxon-name></italic> Venezuela, Cf. <xref ref-type="fig" rid="F5">Fig. 22</xref> <bold>34</bold> <italic><tp:taxon-name>Schacontia clotho</tp:taxon-name></italic> holotype, Catamayo, Ecuador, 1287, Cf. <xref ref-type="fig" rid="F1">Fig. 9</xref> <bold>35</bold> <italic><tp:taxon-name>Schacontia lachesis</tp:taxon-name></italic> Bolivia, Cf. <xref ref-type="fig" rid="F5">Fig. 24</xref>.</p></caption><graphic xmlns:xlink="http://www.w3.org/1999/xlink" xlink:href="ZooKeys-291-027-g006.jpg" position="float" orientation="portrait" xlink:type="simple"/></fig><fig id="F9" position="float" orientation="portrait"><label>Figures 52–60.</label><caption><p>Male, female genitalia. <bold>52</bold> <italic><tp:taxon-name>Schacontia rasa</tp:taxon-name></italic> (a) male, Mexico; f. <xref ref-type="fig" rid="F5">Fig. 21</xref> <bold>53</bold> Phallus, data as above <bold>54</bold> Female, Mexico JAL 19 (same data) <bold>55</bold> <italic><tp:taxon-name>Schacontia nyx</tp:taxon-name></italic> (a) male, Venezuela, Cf. <xref ref-type="fig" rid="F5">Fig. 22</xref> <bold>56</bold> Phallus, data as above <bold>57</bold> Female, Venezuela; Cf. <xref ref-type="fig" rid="F1">Fig. 8</xref> <bold>58</bold> <italic><tp:taxon-name>Schacontia clotho</tp:taxon-name></italic> (a) male, HOLOTYPE, Ecuador; Cf. <xref ref-type="fig" rid="F1">Fig. 9</xref> <bold>59</bold> Phallus, data as above <bold>60</bold> Female, Ecuador: Loja, Catamayo, 1300 m, 20 XII 1992, V.O. Becker JAL 5 May 2003 #24.</p></caption><graphic xmlns:xlink="http://www.w3.org/1999/xlink" xlink:href="ZooKeys-291-027-g009.jpg" position="float" orientation="portrait" xlink:type="simple"/></fig><table-wrap id="T1" position="float" orientation="portrait"><label>Table 1.</label><caption><p>Species diagnoses for the <italic><tp:taxon-name>Schacontia nyx</tp:taxon-name></italic> complex based on male genitalia and secondary sexual characters. Format inspired by <xref ref-type="bibr" rid="B10">Ferguson (1992: 259)</xref>.&lt;br/&gt; </p></caption><table><tbody><tr><th rowspan="1" colspan="1"/><th rowspan="1" colspan="1">Thorax</th><th rowspan="1" colspan="1"/><th rowspan="1" colspan="1"/><th rowspan="1" colspan="1"/><th rowspan="1" colspan="1"/><th rowspan="1" colspan="1">Abdomen</th><th rowspan="1" colspan="1">Genitalia</th><th rowspan="1" colspan="1"/><th rowspan="1" colspan="1"/><th rowspan="1" colspan="1"/></tr><tr><th rowspan="1" colspan="1"/><th rowspan="1" colspan="1">Flattened hind tibial spur</th><th rowspan="1" colspan="1">Elongatehind tibial scales</th><th rowspan="1" colspan="1">Dark patch embedded within tibial scales</th><th rowspan="1" colspan="1">Epipleural setal tufts</th><th rowspan="1" colspan="1">Concavemeta-tarsal structure</th><th rowspan="1" colspan="1">Coremata</th><th rowspan="1" colspan="1">Saccular bend or ulna</th><th rowspan="1" colspan="1">Ventro-medial setal comb</th><th rowspan="1" colspan="1">Distribution of ventro-marginal setae</th><th rowspan="1" colspan="1">Hook-shaped decumbent costal setal cluster</th></tr><tr><td rowspan="1" colspan="1">themis</td><td rowspan="1" colspan="1">+</td><td rowspan="1" colspan="1">0/+</td><td rowspan="1" colspan="1">0/+</td><td rowspan="1" colspan="1">+</td><td rowspan="1" colspan="1">+</td><td rowspan="1" colspan="1">Short</td><td rowspan="1" colspan="1">NA</td><td rowspan="1" colspan="1">0</td><td rowspan="1" colspan="1">0</td><td rowspan="1" colspan="1">0</td></tr><tr><td rowspan="1" colspan="1">rasa</td><td rowspan="1" colspan="1">0</td><td rowspan="1" colspan="1">0</td><td rowspan="1" colspan="1">NA</td><td rowspan="1" colspan="1">0</td><td rowspan="1" colspan="1">0</td><td rowspan="1" colspan="1">NA</td><td rowspan="1" colspan="1">NA</td><td rowspan="1" colspan="1">0</td><td rowspan="1" colspan="1">0</td><td rowspan="1" colspan="1">0</td></tr><tr><td rowspan="1" colspan="1">nyx</td><td rowspan="1" colspan="1">+</td><td rowspan="1" colspan="1">+</td><td rowspan="1" colspan="1">0</td><td rowspan="1" colspan="1">0</td><td rowspan="1" colspan="1">+</td><td rowspan="1" colspan="1">Short</td><td rowspan="1" colspan="1">Round</td><td rowspan="1" colspan="1">+</td><td rowspan="1" colspan="1">Localized</td><td rowspan="1" colspan="1">0</td></tr><tr><td rowspan="1" colspan="1">clotho</td><td rowspan="1" colspan="1">+</td><td rowspan="1" colspan="1">+</td><td rowspan="1" colspan="1">+</td><td rowspan="1" colspan="1">+</td><td rowspan="1" colspan="1">+</td><td rowspan="1" colspan="1">Long</td><td rowspan="1" colspan="1">Round</td><td rowspan="1" colspan="1">+</td><td rowspan="1" colspan="1">Localized</td><td rowspan="1" colspan="1">+</td></tr><tr><td rowspan="1" colspan="1">lachesis</td><td rowspan="1" colspan="1">+</td><td rowspan="1" colspan="1">+</td><td rowspan="1" colspan="1">0/+</td><td rowspan="1" colspan="1">+</td><td rowspan="1" colspan="1">+</td><td rowspan="1" colspan="1">Short</td><td rowspan="1" colspan="1">Angled</td><td rowspan="1" colspan="1">0</td><td rowspan="1" colspan="1">Even</td><td rowspan="1" colspan="1">+</td></tr><tr><td rowspan="1" colspan="1">atropos</td><td rowspan="1" colspan="1">0</td><td rowspan="1" colspan="1">0</td><td rowspan="1" colspan="1">NA</td><td rowspan="1" colspan="1">0</td><td rowspan="1" colspan="1">0</td><td rowspan="1" colspan="1">NA</td><td rowspan="1" colspan="1">Angled</td><td rowspan="1" colspan="1">0</td><td rowspan="1" colspan="1">Even</td><td rowspan="1" colspan="1">+</td></tr></tbody></table></table-wrap></tp:treatment-sec><ref-list><ref id="B10"><mixed-citation xmlns:xlink="http://www.w3.org/1999/xlink" xlink:type="simple"><person-group><name name-style="western"><surname>Ferguson</surname><given-names>DC</given-names></name></person-group> (<year>1992</year>)<article-title> <italic>Franclemontia interrogans</italic> (Walker), a new genus for an old species (Lepidoptera: Noctuidae: Amphipyrinae).</article-title><source>Journal of the New York Entomological Society </source><volume>100</volume> (<issue>2</issue>): <fpage>257</fpage>-<lpage>266</lpage>.</mixed-citation></ref></ref-list></tp:taxon-treatment>
