# Supplementary material for: Phylogenetic systematics of Schacontia Dyar with descriptions of eight new species (Lepidoptera, Crambidae)
Source: Zookeys. 2013 Apr 17;(291):27–81. doi: 10.3897/zookeys.291.3744 (PMC3677288; doi:10.3897/zookeys.291.3744)
Supplement: XML Treatment for Schacontia clotho [file zookeys.291.3744-treatment10.xml]

<!DOCTYPE tp:taxon-treatment
  PUBLIC "-//TaxonX//DTD Taxonomic Treatment Publishing DTD v0 20100105//EN" "tax-treatment-NSO.dtd">
<tp:taxon-treatment xmlns:tp="http://www.plazi.org/taxpub"><tp:treatment-meta><mixed-citation publication-type="journal"><person-group><name><surname>Goldstein</surname><given-names>Paul Z.</given-names></name><name><surname>Metz</surname><given-names>Mark A.</given-names></name><name><surname>Solis</surname><given-names>M. Alma</given-names></name></person-group><article-title>Phylogenetic systematics of 
                    <italic>Schacontia</italic> Dyar with descriptions of eight new species (Lepidoptera, Crambidae)</article-title><source>Zookeys</source><day>17</day><month>4</month><year>2013</year><volume>2013</volume><issue>291</issue><fpage>27</fpage><lpage>81</lpage><pub-id pub-id-type="doi">10.3897/zookeys.291.3744</pub-id></mixed-citation></tp:treatment-meta><tp:nomenclature><tp:taxon-name>
                            <tp:taxon-name-part taxon-name-part-type="genus">Schacontia</tp:taxon-name-part>
                            <tp:taxon-name-part taxon-name-part-type="species">clotho</tp:taxon-name-part>
                        <object-id xmlns:xlink="http://www.w3.org/1999/xlink" xlink:type="simple">urn:lsid:zoobank.org:act:55C68C29-D157-4838-8F52-F277B9E1CA66</object-id>
								<object-id xmlns:xlink="http://www.w3.org/1999/xlink" xlink:type="simple">http://species-id.net/wiki/Schacontia_clotho</object-id>
								</tp:taxon-name><tp:taxon-authority>Solis &amp; Goldstein</tp:taxon-authority><tp:taxon-status xmlns:xlink="http://www.w3.org/1999/xlink" xlink:type="simple">sp. n.</tp:taxon-status><xref ref-type="fig" rid="F1">Figs 9</xref><xref ref-type="fig" rid="F5">, 29</xref><xref ref-type="fig" rid="F6">, 34</xref><xref ref-type="fig" rid="F9">, 58–60</xref></tp:nomenclature><tp:treatment-sec sec-type="Material examined"><title>Material examined.</title><p><bold>Type material.</bold> Holotype (♂, USNM) (<xref ref-type="fig" rid="F1">Fig. 9</xref>): <bold>Ecuador</bold>: Loja Catamayo, 1300 m, 20. xii 1992, V.O. Becker Col., Col. Becker 102660, Genitalia 1287. Paratypes (1♂, 1♀), USNM. Ecuador: Same data as holotype (1♂, 1♀), the latter accompanied by “Genitalia Slide ♀ by JAL.”</p></tp:treatment-sec><tp:treatment-sec sec-type="Diagnosis"><title>Diagnosis.</title><p><italic>Habitus</italic> (<xref ref-type="fig" rid="F1">Fig. 9</xref>). This species superficially resembles <italic><tp:taxon-name>Schacontia rasa</tp:taxon-name></italic> in coloration and maculation; it is smaller and the male bears all of the secondary sexual characters, including coremata, known to occur within <italic><tp:taxon-name>Schacontia</tp:taxon-name></italic> (<xref ref-type="table" rid="T1">Table 1</xref>).<italic>Genitalia</italic>(<xref ref-type="fig" rid="F9">Figs 58–60</xref>). The male genitalia of <italic><tp:taxon-name>Schacontia clotho</tp:taxon-name></italic> place it unambiguously within the <italic><tp:taxon-name>Schacontia nyx</tp:taxon-name></italic> complex as opposed to with <italic><tp:taxon-name>Schacontia themis</tp:taxon-name></italic> or <italic><tp:taxon-name>Schacontia rasa</tp:taxon-name></italic>. Moreover the subcostal lobe of the valva is elongate.</p><!--PageBreak--><!--PageBreak--></tp:treatment-sec><tp:treatment-sec sec-type="Description"><title>Description.</title><p>Male. (<xref ref-type="fig" rid="F1">Fig. 9</xref>). Forewing length: 6.9–7.0 mm (n=3) (Female 6.8 mm). <bold>Head</bold> - Ocelli present; proboscis normal; frons of normal contour; labial palpi porrect, extending beyond clypeus. <bold>Thorax</bold> - Prothoracic collar and tegulae an admixture of brown and mouse-gray scales. Flattened hind tibial spur, specialized hind tibial scales, epipleural setae present, and dark patch amidst male hind tibial scales all present. Female with two pairs of hind tibial spurs (medial pair present); shallow concave metatarsal modification present. <italic>Forewing</italic>. More lanceolate than in other <italic><tp:taxon-name>Schacontia</tp:taxon-name></italic> species. More or less uniform mouse gray, with very light dusting of very pale gray in medial and postmedial areas; medial area more darkly shaded than basal area and postmedial areas; FW fringe brown; subterminal line unbroken. <italic>Hindwing</italic>. Nearly translucent; postmedial line absent; fringe pale yellowish; subterminal line unbroken. <bold>Abdomen -</bold> Scales arranged in two terminal black dorsal spots in males; elongate coremata on 4<sup>th</sup> abdominal segment (<xref ref-type="fig" rid="F6">Fig. 34</xref>). <italic>Tympanal organs</italic> (<xref ref-type="fig" rid="F5">Fig. 29</xref>). As for <italic>ysticalis-themis</italic> group, <italic>vide supra</italic>. <bold>Male genitalia</bold> (<xref ref-type="fig" rid="F9">Figs 58, 59</xref>) - Uncus trefoil-shaped tip reduced to a small, more or less rhomboid nipple; lateral edges of uncus simple, undifferentiated; juxta broadly V-shaped, comparable in shape to an avian furcula, arms not robust; valvae complex, intrasaccular flange at latero-ventral edge and sclerotized to form a trigger-shaped process; robust, spine-like setae at base of valva; saccular margin rounded at mid-point; prominent setal comb at ventro-medial margin of valva; ventro-marginal setae concentrated at saccular ulna; costal bar diverges from subcostal lobe towards base of costa (isolation of costa &gt;75% along length, character 49); valva with pronounced, elongate secondary outer lobe or process below costa; recurved/decumbent setal plume associated with terminus of costa; sharply hooked setal cluster prominent. Phallus moderately sclerotized; vesica with two large cornuti. <bold>Female genitalia</bold> (<xref ref-type="fig" rid="F9">Fig. 60</xref>) - Papillae anales separate, not swollen; antrum/ductus bursae elongate (not chalice-like), faintly sclerotized posterior to colliculum, separated from colliculum by a sharp constriction; colliculum a short ring (not an elongate collar), with faintly sclerotized band, immediately posterior to corpus bursae; corpus more or less globular, surface complex; ductus seminalis originates at posterior end of corpus bursae.</p></tp:treatment-sec><tp:treatment-sec sec-type="Immature stages"><title>Immature stages.</title><p>Unknown.</p></tp:treatment-sec><tp:treatment-sec sec-type="Etymology"><title>Etymology.</title><p>The specific epithet refers to the youngest of the three fates in Greek mythology, responsible for spinning the thread of human life, and is treated as a noun in apposition.</p></tp:treatment-sec><tp:treatment-sec sec-type="Biology"><title>Biology.</title><p>Unknown. Adults December.</p></tp:treatment-sec><tp:treatment-sec sec-type="Distribution"><title>Distribution.</title><p>Southern Ecuador.</p></tp:treatment-sec><tp:treatment-sec><!--Section generated to contain objects referenced in tp:taxon-treatment.--><fig id="F1" position="float" orientation="portrait"><label>Figures 1–12.</label><caption><p>Habitus of adults. <bold>1</bold> <italic><tp:taxon-name>Schacontia medalba</tp:taxon-name></italic> male, Peru, 1883, “Boniti P., Peru, Jan. 7. 83” <bold>2</bold> <italic><tp:taxon-name>Schacontia chanesalis</tp:taxon-name></italic> male, Mexico, Becker 68741, Tam El Ensino 250 m, 4–13.viii.1988, V.O.Becker Col. <bold>3</bold> <italic><tp:taxon-name>Schacontia umbra</tp:taxon-name></italic> male paratype, “Col. Becker 100503, Ecuador: Past. Mera, 1300 m, xii 1992, V.O. Becker Col, <italic><tp:taxon-name>Schacontia</tp:taxon-name></italic> n. sp. #3 det. M.A. Solis” <bold>4</bold> <italic><tp:taxon-name>Schacontia speciosa</tp:taxon-name></italic> male holotype, “Col. Becker 65271, Brasil, RJ Marica, 5 m, 11.x.1985, V.O. Becker Col. <bold>5</bold> <italic><tp:taxon-name>Schacontia ysticalis</tp:taxon-name></italic> Sirena, Corcovado Nat. Pk., Osa Penin., Costa Rica, 19–27 Mar 1981, DH Janzen, W. Hallwachs <bold>6</bold> <italic><tp:taxon-name>Schacontia themis</tp:taxon-name></italic> Venezuela, Guarico, Hato Masaguaral, 45 km S Calabozo, 8.57N, 67.58W, Galry For #20, 75 m, 13–16 May 1988, uv lt., M. Epstein &amp; R. Blahnik <bold>7</bold> <italic><tp:taxon-name>Schacontia rasa</tp:taxon-name></italic> male holotype, Col. Becker 110514, Mexico, Tam San Fernando, 50 m, 28.vi.1997, V. O. Becker Col. <bold>8</bold> <italic><tp:taxon-name>Schacontia nyx</tp:taxon-name></italic> “Venezuela: Guarico, Hato Masaquaral, 45 km S Calabozo, 8.57N, 67.58W, Galry Forest #20, 75 m, 13–16 May 1988, uv lt., M. Epstein &amp; R. Blahnik <bold>9</bold> <italic><tp:taxon-name>Schacontia clotho</tp:taxon-name></italic> male holotype, Col. Becker 102660, Ecuador, Loja Catamayo 1300 m, 20.xii.1992, V.O. Becker Col., Genitalia 1287 <bold>10</bold> <italic><tp:taxon-name>Schacontia lachesis</tp:taxon-name></italic> male, “Col. Becker 55439, Brasil, RJ Arrai al do Cabo, 50 m, 29.i.1985, V.O. Becker Col.” <bold>11</bold> <italic><tp:taxon-name>Schacontia lachesis</tp:taxon-name></italic> male, “Bolivia, Santa Cruz, Puerto Suarez, 150 m, Nov 1908, J. Steinbach, CMNH Acc. 3758” <bold>12</bold> <italic><tp:taxon-name>Schacontia atropos</tp:taxon-name></italic> male holotype, “San Estaban, Carabobo, Venez., Dec. 1–20 1939, Pablo J. Anduze.”</p></caption><graphic xmlns:xlink="http://www.w3.org/1999/xlink" xlink:href="ZooKeys-291-027-g001.jpg" position="float" orientation="portrait" xlink:type="simple"/></fig><fig id="F5" position="float" orientation="portrait"><label>Figures 21–29.</label><caption><p>Tympanal organs. Collection and/or dissection numbers follow country of origin; when label data presented elsewhere, annotated as such. <bold>21</bold> <italic><tp:taxon-name>Schacontia medalba</tp:taxon-name></italic>, Brazil, “Bnito Prov., Pernmbuco, Brazil 83; Collection C.V. Riley; USNM genitalia slide 107887 <bold>22</bold> <italic><tp:taxon-name>Schacontia chanesalis</tp:taxon-name></italic> male, Guatemala: Quirigua Guat; Schaus and Barnes coll; Genitalia slide by DA ♂ USNM 107,891 <bold>23</bold> <italic><tp:taxon-name>Schacontia umbra</tp:taxon-name></italic> male Holotype, Ecuador, Past. Mera: 1300 m, xii.1992, V.O. Becker Col; Col. Becker 100504 <bold>24</bold> <italic><tp:taxon-name>Schacontia speciosa</tp:taxon-name></italic> male, Paratype, Brazil (data <xref ref-type="fig" rid="F1">Fig. 4</xref>) <bold>25</bold> <italic><tp:taxon-name>Schacontia ysticalis</tp:taxon-name></italic> male 108100; Venezuela Guarico, Huato Masaguaral , 45 km S Calabozo, <named-content xmlns:xlink="http://www.w3.org/1999/xlink" content-type="dwc:verbatimCoordinates" xlink:type="simple">8.57°N, 67.58°W</named-content>, Galry For#4 75 m, 13–16 May 1988, uv light, M. Epstein R. Blahnik <bold>26</bold> <italic><tp:taxon-name>Schacontia themis</tp:taxon-name></italic>, male, Costa Rica, Guanacaste, Santa Rosa Nat’l Pk., 97 SRNP 2354.1 JAL, 2 May 2003, #5 <bold>27</bold> <italic><tp:taxon-name>Schacontia rasa</tp:taxon-name></italic> male Holotype, Mexico, Col. Becker 110514, Mexico, Tam San Fernando, 50 m, 28.vi.1997, V. O. Becker Col., [green USNM genitalia slide label “JAL 18”] <bold>28</bold> <italic><tp:taxon-name>Schacontia nyx</tp:taxon-name></italic> male, Venezuela, Lara, 4 km NW of La Pastora, 2–3.III.1978, riparian forest, blacklight, J.B. Heppner, Genitalia slide by DA ♂ USNM 108,101 <bold>29</bold> <italic><tp:taxon-name>Schacontia clotho</tp:taxon-name></italic> Cf <xref ref-type="fig" rid="F1">Fig. 9</xref>.</p></caption><graphic xmlns:xlink="http://www.w3.org/1999/xlink" xlink:href="ZooKeys-291-027-g005.jpg" position="float" orientation="portrait" xlink:type="simple"/></fig><fig id="F6" position="float" orientation="portrait"><label>Figures 30–35.</label><caption><p>Tympanal organs and male abdominal segments. <bold>30</bold>–<bold>32.</bold> Tympanal organs. <bold>30</bold> <italic><tp:taxon-name>Schacontia lachesis</tp:taxon-name></italic> male, Bolivia, Cf. <xref ref-type="fig" rid="F1">Fig. 11</xref> <bold>31</bold> <italic><tp:taxon-name>Schacontia lachesis</tp:taxon-name></italic> female, Bolivia, Cf. <xref ref-type="fig" rid="F1">Fig. 11</xref> <bold>32</bold> <italic><tp:taxon-name>Schacontia atropos</tp:taxon-name></italic> male, Venezuela, Cf. <xref ref-type="fig" rid="F1">Fig. 12</xref> <bold>33</bold>–<bold>35.</bold> Male abdominal segments, illustrating coremata. <bold>33</bold> <italic><tp:taxon-name>Schacontia nyx</tp:taxon-name></italic> Venezuela, Cf. <xref ref-type="fig" rid="F5">Fig. 22</xref> <bold>34</bold> <italic><tp:taxon-name>Schacontia clotho</tp:taxon-name></italic> holotype, Catamayo, Ecuador, 1287, Cf. <xref ref-type="fig" rid="F1">Fig. 9</xref> <bold>35</bold> <italic><tp:taxon-name>Schacontia lachesis</tp:taxon-name></italic> Bolivia, Cf. <xref ref-type="fig" rid="F5">Fig. 24</xref>.</p></caption><graphic xmlns:xlink="http://www.w3.org/1999/xlink" xlink:href="ZooKeys-291-027-g006.jpg" position="float" orientation="portrait" xlink:type="simple"/></fig><fig id="F9" position="float" orientation="portrait"><label>Figures 52–60.</label><caption><p>Male, female genitalia. <bold>52</bold> <italic><tp:taxon-name>Schacontia rasa</tp:taxon-name></italic> (a) male, Mexico; f. <xref ref-type="fig" rid="F5">Fig. 21</xref> <bold>53</bold> Phallus, data as above <bold>54</bold> Female, Mexico JAL 19 (same data) <bold>55</bold> <italic><tp:taxon-name>Schacontia nyx</tp:taxon-name></italic> (a) male, Venezuela, Cf. <xref ref-type="fig" rid="F5">Fig. 22</xref> <bold>56</bold> Phallus, data as above <bold>57</bold> Female, Venezuela; Cf. <xref ref-type="fig" rid="F1">Fig. 8</xref> <bold>58</bold> <italic><tp:taxon-name>Schacontia clotho</tp:taxon-name></italic> (a) male, HOLOTYPE, Ecuador; Cf. <xref ref-type="fig" rid="F1">Fig. 9</xref> <bold>59</bold> Phallus, data as above <bold>60</bold> Female, Ecuador: Loja, Catamayo, 1300 m, 20 XII 1992, V.O. Becker JAL 5 May 2003 #24.</p></caption><graphic xmlns:xlink="http://www.w3.org/1999/xlink" xlink:href="ZooKeys-291-027-g009.jpg" position="float" orientation="portrait" xlink:type="simple"/></fig><table-wrap id="T1" position="float" orientation="portrait"><label>Table 1.</label><caption><p>Species diagnoses for the <italic><tp:taxon-name>Schacontia nyx</tp:taxon-name></italic> complex based on male genitalia and secondary sexual characters. Format inspired by <xref ref-type="bibr" rid="B10">Ferguson (1992: 259)</xref>.&lt;br/&gt; </p></caption><table><tbody><tr><th rowspan="1" colspan="1"/><th rowspan="1" colspan="1">Thorax</th><th rowspan="1" colspan="1"/><th rowspan="1" colspan="1"/><th rowspan="1" colspan="1"/><th rowspan="1" colspan="1"/><th rowspan="1" colspan="1">Abdomen</th><th rowspan="1" colspan="1">Genitalia</th><th rowspan="1" colspan="1"/><th rowspan="1" colspan="1"/><th rowspan="1" colspan="1"/></tr><tr><th rowspan="1" colspan="1"/><th rowspan="1" colspan="1">Flattened hind tibial spur</th><th rowspan="1" colspan="1">Elongatehind tibial scales</th><th rowspan="1" colspan="1">Dark patch embedded within tibial scales</th><th rowspan="1" colspan="1">Epipleural setal tufts</th><th rowspan="1" colspan="1">Concavemeta-tarsal structure</th><th rowspan="1" colspan="1">Coremata</th><th rowspan="1" colspan="1">Saccular bend or ulna</th><th rowspan="1" colspan="1">Ventro-medial setal comb</th><th rowspan="1" colspan="1">Distribution of ventro-marginal setae</th><th rowspan="1" colspan="1">Hook-shaped decumbent costal setal cluster</th></tr><tr><td rowspan="1" colspan="1">themis</td><td rowspan="1" colspan="1">+</td><td rowspan="1" colspan="1">0/+</td><td rowspan="1" colspan="1">0/+</td><td rowspan="1" colspan="1">+</td><td rowspan="1" colspan="1">+</td><td rowspan="1" colspan="1">Short</td><td rowspan="1" colspan="1">NA</td><td rowspan="1" colspan="1">0</td><td rowspan="1" colspan="1">0</td><td rowspan="1" colspan="1">0</td></tr><tr><td rowspan="1" colspan="1">rasa</td><td rowspan="1" colspan="1">0</td><td rowspan="1" colspan="1">0</td><td rowspan="1" colspan="1">NA</td><td rowspan="1" colspan="1">0</td><td rowspan="1" colspan="1">0</td><td rowspan="1" colspan="1">NA</td><td rowspan="1" colspan="1">NA</td><td rowspan="1" colspan="1">0</td><td rowspan="1" colspan="1">0</td><td rowspan="1" colspan="1">0</td></tr><tr><td rowspan="1" colspan="1">nyx</td><td rowspan="1" colspan="1">+</td><td rowspan="1" colspan="1">+</td><td rowspan="1" colspan="1">0</td><td rowspan="1" colspan="1">0</td><td rowspan="1" colspan="1">+</td><td rowspan="1" colspan="1">Short</td><td rowspan="1" colspan="1">Round</td><td rowspan="1" colspan="1">+</td><td rowspan="1" colspan="1">Localized</td><td rowspan="1" colspan="1">0</td></tr><tr><td rowspan="1" colspan="1">clotho</td><td rowspan="1" colspan="1">+</td><td rowspan="1" colspan="1">+</td><td rowspan="1" colspan="1">+</td><td rowspan="1" colspan="1">+</td><td rowspan="1" colspan="1">+</td><td rowspan="1" colspan="1">Long</td><td rowspan="1" colspan="1">Round</td><td rowspan="1" colspan="1">+</td><td rowspan="1" colspan="1">Localized</td><td rowspan="1" colspan="1">+</td></tr><tr><td rowspan="1" colspan="1">lachesis</td><td rowspan="1" colspan="1">+</td><td rowspan="1" colspan="1">+</td><td rowspan="1" colspan="1">0/+</td><td rowspan="1" colspan="1">+</td><td rowspan="1" colspan="1">+</td><td rowspan="1" colspan="1">Short</td><td rowspan="1" colspan="1">Angled</td><td rowspan="1" colspan="1">0</td><td rowspan="1" colspan="1">Even</td><td rowspan="1" colspan="1">+</td></tr><tr><td rowspan="1" colspan="1">atropos</td><td rowspan="1" colspan="1">0</td><td rowspan="1" colspan="1">0</td><td rowspan="1" colspan="1">NA</td><td rowspan="1" colspan="1">0</td><td rowspan="1" colspan="1">0</td><td rowspan="1" colspan="1">NA</td><td rowspan="1" colspan="1">Angled</td><td rowspan="1" colspan="1">0</td><td rowspan="1" colspan="1">Even</td><td rowspan="1" colspan="1">+</td></tr></tbody></table></table-wrap></tp:treatment-sec><ref-list><ref id="B10"><mixed-citation xmlns:xlink="http://www.w3.org/1999/xlink" xlink:type="simple"><person-group><name name-style="western"><surname>Ferguson</surname><given-names>DC</given-names></name></person-group> (<year>1992</year>)<article-title> <italic>Franclemontia interrogans</italic> (Walker), a new genus for an old species (Lepidoptera: Noctuidae: Amphipyrinae).</article-title><source>Journal of the New York Entomological Society </source><volume>100</volume> (<issue>2</issue>): <fpage>257</fpage>-<lpage>266</lpage>.</mixed-citation></ref></ref-list></tp:taxon-treatment>
