# Supplementary material for: Phylogenetic systematics of Schacontia Dyar with descriptions of eight new species (Lepidoptera, Crambidae)
Source: Zookeys. 2013 Apr 17;(291):27–81. doi: 10.3897/zookeys.291.3744 (PMC3677288; doi:10.3897/zookeys.291.3744)
Supplement: XML Treatment for Schacontia lachesis [file zookeys.291.3744-treatment11.xml]

<!DOCTYPE tp:taxon-treatment
  PUBLIC "-//TaxonX//DTD Taxonomic Treatment Publishing DTD v0 20100105//EN" "tax-treatment-NSO.dtd">
<tp:taxon-treatment xmlns:tp="http://www.plazi.org/taxpub"><tp:treatment-meta><mixed-citation publication-type="journal"><person-group><name><surname>Goldstein</surname><given-names>Paul Z.</given-names></name><name><surname>Metz</surname><given-names>Mark A.</given-names></name><name><surname>Solis</surname><given-names>M. Alma</given-names></name></person-group><article-title>Phylogenetic systematics of 
                    <italic>Schacontia</italic> Dyar with descriptions of eight new species (Lepidoptera, Crambidae)</article-title><source>Zookeys</source><day>17</day><month>4</month><year>2013</year><volume>2013</volume><issue>291</issue><fpage>27</fpage><lpage>81</lpage><pub-id pub-id-type="doi">10.3897/zookeys.291.3744</pub-id></mixed-citation></tp:treatment-meta><tp:nomenclature><tp:taxon-name>
                            <tp:taxon-name-part taxon-name-part-type="genus">Schacontia</tp:taxon-name-part>
                            <tp:taxon-name-part taxon-name-part-type="species">lachesis</tp:taxon-name-part>
                        <object-id xmlns:xlink="http://www.w3.org/1999/xlink" xlink:type="simple">urn:lsid:zoobank.org:act:886A4F51-EA8A-4D43-9C58-FA7A1743BA1A</object-id>
								<object-id xmlns:xlink="http://www.w3.org/1999/xlink" xlink:type="simple">http://species-id.net/wiki/Schacontia_lachesis</object-id>
								</tp:taxon-name><tp:taxon-authority>Solis &amp; Goldstein</tp:taxon-authority><tp:taxon-status xmlns:xlink="http://www.w3.org/1999/xlink" xlink:type="simple">sp. n.</tp:taxon-status><xref ref-type="fig" rid="F1">Figs 10, 11</xref><xref ref-type="fig" rid="F6">, 30, 35</xref><xref ref-type="fig" rid="F10">, 61–63</xref></tp:nomenclature><tp:treatment-sec sec-type="Material examined"><title>Material examined.</title><p><bold>Type material.</bold> Holotype (♂, USNM) (<xref ref-type="fig" rid="F1">Fig. 10</xref>): <bold>Brazil:</bold> Col. Becker 55439, Brasil: RJ Arrai al do Cabo, 50 m, 29.i.1985, V.O. Becker col. Paratypes <!--PageBreak--><!--PageBreak-->14 males, 11 females, USNM: <bold>Brazil:</bold> Same data as holotype (1♂, 1♀);Col. Becker 91635, Brasil: CE Pacatuba, 250 m, 6. iv. 1994, V.O. Becker Col. (1♂);Col. Becker 111257, Brasil: MT 60 km, S Poconé, 1–7.xii.1997, V.O. Becker Col. (1♀);Col. Becker 88540, Brasil: RO Cacaulãndia, 140 m, 15–18.x.1993, V. O. Becker Col. (1♀);Col. Becker 93888, Brasil: MT Chapada dos Guimarães, 800 m, 20.xi.1994, V. O. Becker Col. (1♀);Col. Becker 105713, Brasil: BA Jequié, 600–750 m, 11–22. xi.1995, V.O. Becker Col. (4♂, 1 ♀ and a disassociated male genitalic slide); Col. Becker 54553 Brasil: RJ Maricá, 5 m, 12–15.i.1995, V.O. Becker Col. (3♂, incl. 1 male w/white tag “Genitália 1259”, 1♀). <bold>Bolivia</bold>: Santa Cruz, Puerto Suarez, 150 m, Nov 1908, J. Steinbach, CMNH Acc. 3758 (3♂, 1 abd. detached, prob. ♀); Santa Cruz, Provincia del Sara, 350 m, October 1911, Jose Steinbach, CMNH Acc. 5038 (2♀); Santa Cruz, Provincia del Sara, 350 m, Dec 1912, Jose Steinbach, CMNH Acc. 5038 (1♀); Santa Cruz, Puerto Suarez, 150 m, Dec 1908, J. Steinbach, CMNH Acc. 3758 (2♂, 1♀, dissection).</p></tp:treatment-sec><tp:treatment-sec sec-type="Diagnosis"><title>Diagnosis.</title><p><italic>Habitus</italic> (<xref ref-type="fig" rid="F1">Figs 10–11</xref>). A polymorphic species, some specimens resembling <italic><tp:taxon-name>Schacontia rasa</tp:taxon-name></italic> and <italic><tp:taxon-name>Schacontia clotho</tp:taxon-name></italic> in showing little to no ground color contrast between the variably mouse-gray or straw-colored medial area and the rest of the forewing; other specimens display a sharper contrast, with the medial area primarily gray and the antemedial and postmedial areas straw colored, very similar to some specimens of <italic><tp:taxon-name>Schacontia atropos</tp:taxon-name></italic> (below). Like most members of the genus (other than <italic><tp:taxon-name>Schacontia rasa</tp:taxon-name></italic>; <xref ref-type="table" rid="T1">Table 1</xref>), <italic><tp:taxon-name>Schacontia lachesis</tp:taxon-name></italic> males bear specialized hind tibial scales, but like <italic><tp:taxon-name>Schacontia nyx</tp:taxon-name></italic> some specimens lack the dark patch embedded within them. <italic>Genitalia</italic> (<xref ref-type="fig" rid="F10">Figs 61–63</xref>).Like those of <italic><tp:taxon-name>Schacontia themis</tp:taxon-name></italic>, <italic><tp:taxon-name>Schacontia rasa</tp:taxon-name></italic>, and <italic><tp:taxon-name>Schacontia atropos</tp:taxon-name></italic>, male genitalia of <italic><tp:taxon-name>Schacontia lachesis</tp:taxon-name></italic> have the uncus with raised or swollen edges, but do not share the other synapomorphies of the <italic><tp:taxon-name>Schacontia themis</tp:taxon-name></italic>-<italic>rasa</italic> pair and strongly resemble other members of the <italic><tp:taxon-name>Schacontia nyx</tp:taxon-name></italic> complex in bearing more elongate subcostal processes and ornate costae. Males of <italic><tp:taxon-name>Schacontia lachesis</tp:taxon-name></italic> are distinguished from those of <italic>Schacontia atropos</italic> (below), which they most closely resemble, by a combination of short coremata (<xref ref-type="fig" rid="F6">Fig. 35</xref>), angled as opposed to rounded saccular bend (ulna), absence of a ventro-medial setal comb, and a more even distribution of ventro-marginal setae (<xref ref-type="table" rid="T1">Table 1</xref>).</p></tp:treatment-sec><tp:treatment-sec sec-type="Description"><title>Description.</title><p>(<xref ref-type="fig" rid="F1">Figs 10, 11</xref>). Male. Forewing length: 5.0–7.5 mm. <bold>Head</bold> - Ocelli present; proboscis normal; frons of normal convex contour; labial palpi porrect, extending beyond clypeus. <bold>Thorax</bold> - Flattened hind tibial spur, specialized hind tibial scales, and epipleural setae present; female with two pair of hind tibial spurs (medial pair present); shallow concave metatarsal modification. <italic>Forewing</italic>. Prothoracic scaling tan gray, straw or yellowish. Forewing coloration equally variable, medial area polymorphic, exhibiting a range of contrast not known from other <italic><tp:taxon-name>Schacontia</tp:taxon-name></italic>, ranging from light to dark brown in both sexes, dusted with white; basal and postmedial areas straw colored; antemedial and postmedial lines jagged; orbicular spot faint but apparent; fringe scales darker at base; subterminal line unbroken. <italic>Hindwing</italic>. Postmedial line absent; fringe scales darker at base; subterminal line unbroken. <bold>Abdomen</bold> - Coremata on 4<sup>th</sup> abdominal segment (<xref ref-type="fig" rid="F6">Fig. 35</xref>); scales arranged in two terminal black dorsal spots in males. <italic>Tympanal organs</italic> (<xref ref-type="fig" rid="F6">Figs 30, 31</xref>). As for <italic>ysticalis-themis</italic> group, <italic>vide supra</italic>. <bold>Male genitalia</bold> (<xref ref-type="fig" rid="F10">Figs 61, 62</xref>) - Teguminal sulcus short, such that anterior margin of tegumen appears deeply invaginate, two oblong teguminal lobes joined obliquely; lateral edges of uncus swollen, appearing reinforced; un<!--PageBreak-->cus trefoil-shaped tip reduced to a small, more or less rhomboid nipple; juxta U-shaped, tapered ventrally; valvae complex, intrasaccular flange transposed towards latero-ventral edge and sclerotized to form a trigger-shaped process; robust, spine-like setae at base of valva; saccular margin sharply angled at saccular mid-point; ventro-marginal setae distrib<!--PageBreak-->uted along length of outer margin of sacculus; valva with pronounced, elongate secondary outer lobe or process below costa; fleshy setose lobe and recurved/decumbent setal plume associated with terminus of costa; sharply hooked setal cluster prominent. Phallus moderately sclerotized; vesica with two large cornuti. <bold>Female genitalia</bold> (<xref ref-type="fig" rid="F10">Fig. 63</xref>) - Papillae anales separate, unswollen; colliculum present, short, sclerotized, immediately posterior to corpus bursae, with narrow sclerotized band around center, sometimes separated from bursa by a sharp constriction; ductus bursae present, conspicuously sclerotized ventrally, entering corpus bursae dorsally; appendix bursae ventral, superficially complex; ductus seminalis attached at posterior end of ventral corpular out-pocketing.</p></tp:treatment-sec><tp:treatment-sec sec-type="Immature stages"><title>Immature stages.</title><p>Unknown.</p></tp:treatment-sec><tp:treatment-sec sec-type="Etymology"><title>Etymology.</title><p>In Greek mythology, <italic>Lachesis</italic> is the middle sister of the three fates, the personification of destiny responsible for measuring the duration of human life. The specific epithet is treated as a noun in apposition.</p></tp:treatment-sec><tp:treatment-sec sec-type="Biology"><title>Biology.</title><p>Unknown. Adults in Brazil active January, April, November, December; adults in Bolivia active October–December.</p></tp:treatment-sec><tp:treatment-sec sec-type="Distribution"><title>Distribution.</title><p>Central Brazil (Rondonia east to Bahia, Ceara and Rio de Janeiro), Bolivia (Santa Cruz).</p></tp:treatment-sec><tp:treatment-sec><!--Section generated to contain objects referenced in tp:taxon-treatment.--><fig id="F1" position="float" orientation="portrait"><label>Figures 1–12.</label><caption><p>Habitus of adults. <bold>1</bold> <italic><tp:taxon-name>Schacontia medalba</tp:taxon-name></italic> male, Peru, 1883, “Boniti P., Peru, Jan. 7. 83” <bold>2</bold> <italic><tp:taxon-name>Schacontia chanesalis</tp:taxon-name></italic> male, Mexico, Becker 68741, Tam El Ensino 250 m, 4–13.viii.1988, V.O.Becker Col. <bold>3</bold> <italic><tp:taxon-name>Schacontia umbra</tp:taxon-name></italic> male paratype, “Col. Becker 100503, Ecuador: Past. Mera, 1300 m, xii 1992, V.O. Becker Col, <italic><tp:taxon-name>Schacontia</tp:taxon-name></italic> n. sp. #3 det. M.A. Solis” <bold>4</bold> <italic><tp:taxon-name>Schacontia speciosa</tp:taxon-name></italic> male holotype, “Col. Becker 65271, Brasil, RJ Marica, 5 m, 11.x.1985, V.O. Becker Col. <bold>5</bold> <italic><tp:taxon-name>Schacontia ysticalis</tp:taxon-name></italic> Sirena, Corcovado Nat. Pk., Osa Penin., Costa Rica, 19–27 Mar 1981, DH Janzen, W. Hallwachs <bold>6</bold> <italic><tp:taxon-name>Schacontia themis</tp:taxon-name></italic> Venezuela, Guarico, Hato Masaguaral, 45 km S Calabozo, 8.57N, 67.58W, Galry For #20, 75 m, 13–16 May 1988, uv lt., M. Epstein &amp; R. Blahnik <bold>7</bold> <italic><tp:taxon-name>Schacontia rasa</tp:taxon-name></italic> male holotype, Col. Becker 110514, Mexico, Tam San Fernando, 50 m, 28.vi.1997, V. O. Becker Col. <bold>8</bold> <italic><tp:taxon-name>Schacontia nyx</tp:taxon-name></italic> “Venezuela: Guarico, Hato Masaquaral, 45 km S Calabozo, 8.57N, 67.58W, Galry Forest #20, 75 m, 13–16 May 1988, uv lt., M. Epstein &amp; R. Blahnik <bold>9</bold> <italic><tp:taxon-name>Schacontia clotho</tp:taxon-name></italic> male holotype, Col. Becker 102660, Ecuador, Loja Catamayo 1300 m, 20.xii.1992, V.O. Becker Col., Genitalia 1287 <bold>10</bold> <italic><tp:taxon-name>Schacontia lachesis</tp:taxon-name></italic> male, “Col. Becker 55439, Brasil, RJ Arrai al do Cabo, 50 m, 29.i.1985, V.O. Becker Col.” <bold>11</bold> <italic><tp:taxon-name>Schacontia lachesis</tp:taxon-name></italic> male, “Bolivia, Santa Cruz, Puerto Suarez, 150 m, Nov 1908, J. Steinbach, CMNH Acc. 3758” <bold>12</bold> <italic><tp:taxon-name>Schacontia atropos</tp:taxon-name></italic> male holotype, “San Estaban, Carabobo, Venez., Dec. 1–20 1939, Pablo J. Anduze.”</p></caption><graphic xmlns:xlink="http://www.w3.org/1999/xlink" xlink:href="ZooKeys-291-027-g001.jpg" position="float" orientation="portrait" xlink:type="simple"/></fig><fig id="F6" position="float" orientation="portrait"><label>Figures 30–35.</label><caption><p>Tympanal organs and male abdominal segments. <bold>30</bold>–<bold>32.</bold> Tympanal organs. <bold>30</bold> <italic><tp:taxon-name>Schacontia lachesis</tp:taxon-name></italic> male, Bolivia, Cf. <xref ref-type="fig" rid="F1">Fig. 11</xref> <bold>31</bold> <italic><tp:taxon-name>Schacontia lachesis</tp:taxon-name></italic> female, Bolivia, Cf. <xref ref-type="fig" rid="F1">Fig. 11</xref> <bold>32</bold> <italic><tp:taxon-name>Schacontia atropos</tp:taxon-name></italic> male, Venezuela, Cf. <xref ref-type="fig" rid="F1">Fig. 12</xref> <bold>33</bold>–<bold>35.</bold> Male abdominal segments, illustrating coremata. <bold>33</bold> <italic><tp:taxon-name>Schacontia nyx</tp:taxon-name></italic> Venezuela, Cf. <xref ref-type="fig" rid="F5">Fig. 22</xref> <bold>34</bold> <italic><tp:taxon-name>Schacontia clotho</tp:taxon-name></italic> holotype, Catamayo, Ecuador, 1287, Cf. <xref ref-type="fig" rid="F1">Fig. 9</xref> <bold>35</bold> <italic><tp:taxon-name>Schacontia lachesis</tp:taxon-name></italic> Bolivia, Cf. <xref ref-type="fig" rid="F5">Fig. 24</xref>.</p></caption><graphic xmlns:xlink="http://www.w3.org/1999/xlink" xlink:href="ZooKeys-291-027-g006.jpg" position="float" orientation="portrait" xlink:type="simple"/></fig><fig id="F5" position="float" orientation="portrait"><label>Figures 21–29.</label><caption><p>Tympanal organs. Collection and/or dissection numbers follow country of origin; when label data presented elsewhere, annotated as such. <bold>21</bold> <italic><tp:taxon-name>Schacontia medalba</tp:taxon-name></italic>, Brazil, “Bnito Prov., Pernmbuco, Brazil 83; Collection C.V. Riley; USNM genitalia slide 107887 <bold>22</bold> <italic><tp:taxon-name>Schacontia chanesalis</tp:taxon-name></italic> male, Guatemala: Quirigua Guat; Schaus and Barnes coll; Genitalia slide by DA ♂ USNM 107,891 <bold>23</bold> <italic><tp:taxon-name>Schacontia umbra</tp:taxon-name></italic> male Holotype, Ecuador, Past. Mera: 1300 m, xii.1992, V.O. Becker Col; Col. Becker 100504 <bold>24</bold> <italic><tp:taxon-name>Schacontia speciosa</tp:taxon-name></italic> male, Paratype, Brazil (data <xref ref-type="fig" rid="F1">Fig. 4</xref>) <bold>25</bold> <italic><tp:taxon-name>Schacontia ysticalis</tp:taxon-name></italic> male 108100; Venezuela Guarico, Huato Masaguaral , 45 km S Calabozo, <named-content xmlns:xlink="http://www.w3.org/1999/xlink" content-type="dwc:verbatimCoordinates" xlink:type="simple">8.57°N, 67.58°W</named-content>, Galry For#4 75 m, 13–16 May 1988, uv light, M. Epstein R. Blahnik <bold>26</bold> <italic><tp:taxon-name>Schacontia themis</tp:taxon-name></italic>, male, Costa Rica, Guanacaste, Santa Rosa Nat’l Pk., 97 SRNP 2354.1 JAL, 2 May 2003, #5 <bold>27</bold> <italic><tp:taxon-name>Schacontia rasa</tp:taxon-name></italic> male Holotype, Mexico, Col. Becker 110514, Mexico, Tam San Fernando, 50 m, 28.vi.1997, V. O. Becker Col., [green USNM genitalia slide label “JAL 18”] <bold>28</bold> <italic><tp:taxon-name>Schacontia nyx</tp:taxon-name></italic> male, Venezuela, Lara, 4 km NW of La Pastora, 2–3.III.1978, riparian forest, blacklight, J.B. Heppner, Genitalia slide by DA ♂ USNM 108,101 <bold>29</bold> <italic><tp:taxon-name>Schacontia clotho</tp:taxon-name></italic> Cf <xref ref-type="fig" rid="F1">Fig. 9</xref>.</p></caption><graphic xmlns:xlink="http://www.w3.org/1999/xlink" xlink:href="ZooKeys-291-027-g005.jpg" position="float" orientation="portrait" xlink:type="simple"/></fig><fig id="F10" position="float" orientation="portrait"><label>Figures 61–63.</label><caption><p>Male, female genitalia. <bold>61</bold> <italic><tp:taxon-name>Schacontia lachesis</tp:taxon-name></italic> (a) male, HOLOTYPE, Bolivia, CMNH; Cf. <xref ref-type="fig" rid="F1">Fig. 11</xref> <bold>62</bold> Phallus, data as above <bold>63</bold> Female, Brasil: MT 60 km S Pocone. Pantanal 100m 1-7.xii. 1997; V.O. Becker Col.; Col Becker 111257.</p></caption><graphic xmlns:xlink="http://www.w3.org/1999/xlink" xlink:href="ZooKeys-291-027-g010.jpg" position="float" orientation="portrait" xlink:type="simple"/></fig><table-wrap id="T1" position="float" orientation="portrait"><label>Table 1.</label><caption><p>Species diagnoses for the <italic><tp:taxon-name>Schacontia nyx</tp:taxon-name></italic> complex based on male genitalia and secondary sexual characters. Format inspired by <xref ref-type="bibr" rid="B10">Ferguson (1992: 259)</xref>.&lt;br/&gt; </p></caption><table><tbody><tr><th rowspan="1" colspan="1"/><th rowspan="1" colspan="1">Thorax</th><th rowspan="1" colspan="1"/><th rowspan="1" colspan="1"/><th rowspan="1" colspan="1"/><th rowspan="1" colspan="1"/><th rowspan="1" colspan="1">Abdomen</th><th rowspan="1" colspan="1">Genitalia</th><th rowspan="1" colspan="1"/><th rowspan="1" colspan="1"/><th rowspan="1" colspan="1"/></tr><tr><th rowspan="1" colspan="1"/><th rowspan="1" colspan="1">Flattened hind tibial spur</th><th rowspan="1" colspan="1">Elongatehind tibial scales</th><th rowspan="1" colspan="1">Dark patch embedded within tibial scales</th><th rowspan="1" colspan="1">Epipleural setal tufts</th><th rowspan="1" colspan="1">Concavemeta-tarsal structure</th><th rowspan="1" colspan="1">Coremata</th><th rowspan="1" colspan="1">Saccular bend or ulna</th><th rowspan="1" colspan="1">Ventro-medial setal comb</th><th rowspan="1" colspan="1">Distribution of ventro-marginal setae</th><th rowspan="1" colspan="1">Hook-shaped decumbent costal setal cluster</th></tr><tr><td rowspan="1" colspan="1">themis</td><td rowspan="1" colspan="1">+</td><td rowspan="1" colspan="1">0/+</td><td rowspan="1" colspan="1">0/+</td><td rowspan="1" colspan="1">+</td><td rowspan="1" colspan="1">+</td><td rowspan="1" colspan="1">Short</td><td rowspan="1" colspan="1">NA</td><td rowspan="1" colspan="1">0</td><td rowspan="1" colspan="1">0</td><td rowspan="1" colspan="1">0</td></tr><tr><td rowspan="1" colspan="1">rasa</td><td rowspan="1" colspan="1">0</td><td rowspan="1" colspan="1">0</td><td rowspan="1" colspan="1">NA</td><td rowspan="1" colspan="1">0</td><td rowspan="1" colspan="1">0</td><td rowspan="1" colspan="1">NA</td><td rowspan="1" colspan="1">NA</td><td rowspan="1" colspan="1">0</td><td rowspan="1" colspan="1">0</td><td rowspan="1" colspan="1">0</td></tr><tr><td rowspan="1" colspan="1">nyx</td><td rowspan="1" colspan="1">+</td><td rowspan="1" colspan="1">+</td><td rowspan="1" colspan="1">0</td><td rowspan="1" colspan="1">0</td><td rowspan="1" colspan="1">+</td><td rowspan="1" colspan="1">Short</td><td rowspan="1" colspan="1">Round</td><td rowspan="1" colspan="1">+</td><td rowspan="1" colspan="1">Localized</td><td rowspan="1" colspan="1">0</td></tr><tr><td rowspan="1" colspan="1">clotho</td><td rowspan="1" colspan="1">+</td><td rowspan="1" colspan="1">+</td><td rowspan="1" colspan="1">+</td><td rowspan="1" colspan="1">+</td><td rowspan="1" colspan="1">+</td><td rowspan="1" colspan="1">Long</td><td rowspan="1" colspan="1">Round</td><td rowspan="1" colspan="1">+</td><td rowspan="1" colspan="1">Localized</td><td rowspan="1" colspan="1">+</td></tr><tr><td rowspan="1" colspan="1">lachesis</td><td rowspan="1" colspan="1">+</td><td rowspan="1" colspan="1">+</td><td rowspan="1" colspan="1">0/+</td><td rowspan="1" colspan="1">+</td><td rowspan="1" colspan="1">+</td><td rowspan="1" colspan="1">Short</td><td rowspan="1" colspan="1">Angled</td><td rowspan="1" colspan="1">0</td><td rowspan="1" colspan="1">Even</td><td rowspan="1" colspan="1">+</td></tr><tr><td rowspan="1" colspan="1">atropos</td><td rowspan="1" colspan="1">0</td><td rowspan="1" colspan="1">0</td><td rowspan="1" colspan="1">NA</td><td rowspan="1" colspan="1">0</td><td rowspan="1" colspan="1">0</td><td rowspan="1" colspan="1">NA</td><td rowspan="1" colspan="1">Angled</td><td rowspan="1" colspan="1">0</td><td rowspan="1" colspan="1">Even</td><td rowspan="1" colspan="1">+</td></tr></tbody></table></table-wrap></tp:treatment-sec><ref-list><ref id="B10"><mixed-citation xmlns:xlink="http://www.w3.org/1999/xlink" xlink:type="simple"><person-group><name name-style="western"><surname>Ferguson</surname><given-names>DC</given-names></name></person-group> (<year>1992</year>)<article-title> <italic>Franclemontia interrogans</italic> (Walker), a new genus for an old species (Lepidoptera: Noctuidae: Amphipyrinae).</article-title><source>Journal of the New York Entomological Society </source><volume>100</volume> (<issue>2</issue>): <fpage>257</fpage>-<lpage>266</lpage>.</mixed-citation></ref></ref-list></tp:taxon-treatment>
