# Supplementary material for: Phylogenetic systematics of Schacontia Dyar with descriptions of eight new species (Lepidoptera, Crambidae)
Source: Zookeys. 2013 Apr 17;(291):27–81. doi: 10.3897/zookeys.291.3744 (PMC3677288; doi:10.3897/zookeys.291.3744)
Supplement: XML Treatment for Schacontia atropos [file zookeys.291.3744-treatment12.xml]

<!DOCTYPE tp:taxon-treatment
  PUBLIC "-//TaxonX//DTD Taxonomic Treatment Publishing DTD v0 20100105//EN" "tax-treatment-NSO.dtd">
<tp:taxon-treatment xmlns:tp="http://www.plazi.org/taxpub"><tp:treatment-meta><mixed-citation publication-type="journal"><person-group><name><surname>Goldstein</surname><given-names>Paul Z.</given-names></name><name><surname>Metz</surname><given-names>Mark A.</given-names></name><name><surname>Solis</surname><given-names>M. Alma</given-names></name></person-group><article-title>Phylogenetic systematics of 
                    <italic>Schacontia</italic> Dyar with descriptions of eight new species (Lepidoptera, Crambidae)</article-title><source>Zookeys</source><day>17</day><month>4</month><year>2013</year><volume>2013</volume><issue>291</issue><fpage>27</fpage><lpage>81</lpage><pub-id pub-id-type="doi">10.3897/zookeys.291.3744</pub-id></mixed-citation></tp:treatment-meta><tp:nomenclature><tp:taxon-name>
                            <tp:taxon-name-part taxon-name-part-type="genus">Schacontia</tp:taxon-name-part>
                            <tp:taxon-name-part taxon-name-part-type="species">atropos</tp:taxon-name-part>
                        <object-id xmlns:xlink="http://www.w3.org/1999/xlink" xlink:type="simple">urn:lsid:zoobank.org:act:D7D8AE98-0E23-4C74-8813-79F0B16CBF62</object-id>
								<object-id xmlns:xlink="http://www.w3.org/1999/xlink" xlink:type="simple">http://species-id.net/wiki/Schacontia_atropos</object-id>
								</tp:taxon-name><tp:taxon-authority>Solis &amp; Goldstein</tp:taxon-authority><tp:taxon-status xmlns:xlink="http://www.w3.org/1999/xlink" xlink:type="simple">sp. n.</tp:taxon-status><xref ref-type="fig" rid="F1">Figs 12</xref><xref ref-type="fig" rid="F6">, 32</xref><xref ref-type="fig" rid="F11">, 64, 65</xref></tp:nomenclature><tp:treatment-sec sec-type="Material examined"><title>Material examined.</title><p><bold>Type material.</bold> Holotype (♂, USNM) (<xref ref-type="fig" rid="F1">Fig. 12</xref>): <bold>Venezuela</bold>: San Estaban Carabobo, Venez., Dec. 1–20 1939, Pablo J. Anduse. Paratypes (2♂), USNM. <bold>Venezuela</bold>: Same data as holotype (1♂); Lara, 4 km NW of La Pastora, 2–3 III 1978 riparian forest blacklight, J.B. Heppner (1♂).</p></tp:treatment-sec><tp:treatment-sec sec-type="Diagnosis"><title>Diagnosis.</title><p><italic>Habitus</italic> (<xref ref-type="fig" rid="F1">Fig. 12</xref>). Overlaps in appearance with <italic><tp:taxon-name>Schacontia lachesis</tp:taxon-name></italic>, but males lack all secondary sexual features; hindwing uniformly pale throughout. <italic>Genitalia</italic> (<xref ref-type="fig" rid="F11">Figs 64, 65</xref>). Male genitalic features place it squarely in the <italic>nyx</italic> complex, from whose other member species it may be distinguished by the combination of the angled ventral edge of the saccus (ulna) and unmodified edges of the uncus.</p></tp:treatment-sec><tp:treatment-sec sec-type="Description"><title>Description.</title><p>(<xref ref-type="fig" rid="F1">Fig. 12</xref>). Male. Forewing length: 5.4–5.5 mm (n= 2). <bold>Head</bold> - Ocelli present; proboscis normal; frons of normal contour; labial palpi porrect, extending beyond clypeus. <bold>Thorax</bold> - Prothoracic scaling light straw yellow. Female with two pair of hind tibial spurs (medial pair present). <italic>Forewing</italic>. Ground color staw yellow; medial area brown gray, heavily suffused with white scales, orbicular spot present. <italic>Hindwing</italic>. Pale overall, nearly translucent, not more darkly tinged subterminally as in other members of <italic><tp:taxon-name>Schacontia nyx</tp:taxon-name></italic> complex; postmedial line faint if present. <bold>Abdomen</bold> - Scales arranged in two terminal black dorsal spots in males. <italic>Tympanal organs</italic> (<xref ref-type="fig" rid="F6">Fig. 32</xref>). As for <italic>ysticalis-themis</italic> group, <italic>vide supra</italic>. <bold>Male genitalia</bold> (<xref ref-type="fig" rid="F11">Figs 64, 65</xref>) - Teguminal sulcus <!--PageBreak--><!--PageBreak-->short, such that anterior margin of tegumen appears deeply invaginate, the two oblong teguminal lobes joined obliquely; uncus trefoil-shaped tip reduced to a small, more or less rhomboid nipple; juxta U-shaped, tapered ventrally; valvae complex, intrasaccular flange transposed towards latero-ventral edge and sclerotized to form a trigger-shaped process; robust, spine-like setae at base of valva; saccular margin sharply angled at saccular mid-point; ventro-marginal setae distributed along length of outer margin of sacculus; valva with pronounced, elongate secondary outer lobe or process below costa; fleshy setose lobe and recurved/decumbent setal plume associated with terminus of costa; sharply hooked setal cluster prominent. Phallus moderately sclerotized; vesica with two large cornuti. <bold>Female genitalia</bold> - Unknown.</p></tp:treatment-sec><tp:treatment-sec sec-type="Immature stages"><title>Immature stages.</title><p>Unknown.</p><!--PageBreak--></tp:treatment-sec><tp:treatment-sec sec-type="Etymology"><title>Etymology.</title><p>The specific epithet refers to the third of the three fates. Treated as a noun in apposition.</p></tp:treatment-sec><tp:treatment-sec sec-type="Biology"><title>Biology.</title><p>Unknown.</p></tp:treatment-sec><tp:treatment-sec sec-type="Distribution"><title>Distribution.</title><p>Northern Venezuela.</p></tp:treatment-sec><tp:treatment-sec sec-type="Remarks"><title>Remarks.</title><p>Given the phenomenon described by <xref ref-type="bibr" rid="B30">Ohno (2000)</xref> it is well within the realm of possibility that this species represents a synonym of <italic><tp:taxon-name>Schacontia lachesis</tp:taxon-name></italic>.</p></tp:treatment-sec><tp:treatment-sec><!--Section generated to contain objects referenced in tp:taxon-treatment.--><fig id="F1" position="float" orientation="portrait"><label>Figures 1–12.</label><caption><p>Habitus of adults. <bold>1</bold> <italic><tp:taxon-name>Schacontia medalba</tp:taxon-name></italic> male, Peru, 1883, “Boniti P., Peru, Jan. 7. 83” <bold>2</bold> <italic><tp:taxon-name>Schacontia chanesalis</tp:taxon-name></italic> male, Mexico, Becker 68741, Tam El Ensino 250 m, 4–13.viii.1988, V.O.Becker Col. <bold>3</bold> <italic><tp:taxon-name>Schacontia umbra</tp:taxon-name></italic> male paratype, “Col. Becker 100503, Ecuador: Past. Mera, 1300 m, xii 1992, V.O. Becker Col, <italic><tp:taxon-name>Schacontia</tp:taxon-name></italic> n. sp. #3 det. M.A. Solis” <bold>4</bold> <italic><tp:taxon-name>Schacontia speciosa</tp:taxon-name></italic> male holotype, “Col. Becker 65271, Brasil, RJ Marica, 5 m, 11.x.1985, V.O. Becker Col. <bold>5</bold> <italic><tp:taxon-name>Schacontia ysticalis</tp:taxon-name></italic> Sirena, Corcovado Nat. Pk., Osa Penin., Costa Rica, 19–27 Mar 1981, DH Janzen, W. Hallwachs <bold>6</bold> <italic><tp:taxon-name>Schacontia themis</tp:taxon-name></italic> Venezuela, Guarico, Hato Masaguaral, 45 km S Calabozo, 8.57N, 67.58W, Galry For #20, 75 m, 13–16 May 1988, uv lt., M. Epstein &amp; R. Blahnik <bold>7</bold> <italic><tp:taxon-name>Schacontia rasa</tp:taxon-name></italic> male holotype, Col. Becker 110514, Mexico, Tam San Fernando, 50 m, 28.vi.1997, V. O. Becker Col. <bold>8</bold> <italic><tp:taxon-name>Schacontia nyx</tp:taxon-name></italic> “Venezuela: Guarico, Hato Masaquaral, 45 km S Calabozo, 8.57N, 67.58W, Galry Forest #20, 75 m, 13–16 May 1988, uv lt., M. Epstein &amp; R. Blahnik <bold>9</bold> <italic><tp:taxon-name>Schacontia clotho</tp:taxon-name></italic> male holotype, Col. Becker 102660, Ecuador, Loja Catamayo 1300 m, 20.xii.1992, V.O. Becker Col., Genitalia 1287 <bold>10</bold> <italic><tp:taxon-name>Schacontia lachesis</tp:taxon-name></italic> male, “Col. Becker 55439, Brasil, RJ Arrai al do Cabo, 50 m, 29.i.1985, V.O. Becker Col.” <bold>11</bold> <italic><tp:taxon-name>Schacontia lachesis</tp:taxon-name></italic> male, “Bolivia, Santa Cruz, Puerto Suarez, 150 m, Nov 1908, J. Steinbach, CMNH Acc. 3758” <bold>12</bold> <italic><tp:taxon-name>Schacontia atropos</tp:taxon-name></italic> male holotype, “San Estaban, Carabobo, Venez., Dec. 1–20 1939, Pablo J. Anduze.”</p></caption><graphic xmlns:xlink="http://www.w3.org/1999/xlink" xlink:href="ZooKeys-291-027-g001.jpg" position="float" orientation="portrait" xlink:type="simple"/></fig><fig id="F6" position="float" orientation="portrait"><label>Figures 30–35.</label><caption><p>Tympanal organs and male abdominal segments. <bold>30</bold>–<bold>32.</bold> Tympanal organs. <bold>30</bold> <italic><tp:taxon-name>Schacontia lachesis</tp:taxon-name></italic> male, Bolivia, Cf. <xref ref-type="fig" rid="F1">Fig. 11</xref> <bold>31</bold> <italic><tp:taxon-name>Schacontia lachesis</tp:taxon-name></italic> female, Bolivia, Cf. <xref ref-type="fig" rid="F1">Fig. 11</xref> <bold>32</bold> <italic><tp:taxon-name>Schacontia atropos</tp:taxon-name></italic> male, Venezuela, Cf. <xref ref-type="fig" rid="F1">Fig. 12</xref> <bold>33</bold>–<bold>35.</bold> Male abdominal segments, illustrating coremata. <bold>33</bold> <italic><tp:taxon-name>Schacontia nyx</tp:taxon-name></italic> Venezuela, Cf. <xref ref-type="fig" rid="F5">Fig. 22</xref> <bold>34</bold> <italic><tp:taxon-name>Schacontia clotho</tp:taxon-name></italic> holotype, Catamayo, Ecuador, 1287, Cf. <xref ref-type="fig" rid="F1">Fig. 9</xref> <bold>35</bold> <italic><tp:taxon-name>Schacontia lachesis</tp:taxon-name></italic> Bolivia, Cf. <xref ref-type="fig" rid="F5">Fig. 24</xref>.</p></caption><graphic xmlns:xlink="http://www.w3.org/1999/xlink" xlink:href="ZooKeys-291-027-g006.jpg" position="float" orientation="portrait" xlink:type="simple"/></fig><fig id="F5" position="float" orientation="portrait"><label>Figures 21–29.</label><caption><p>Tympanal organs. Collection and/or dissection numbers follow country of origin; when label data presented elsewhere, annotated as such. <bold>21</bold> <italic><tp:taxon-name>Schacontia medalba</tp:taxon-name></italic>, Brazil, “Bnito Prov., Pernmbuco, Brazil 83; Collection C.V. Riley; USNM genitalia slide 107887 <bold>22</bold> <italic><tp:taxon-name>Schacontia chanesalis</tp:taxon-name></italic> male, Guatemala: Quirigua Guat; Schaus and Barnes coll; Genitalia slide by DA ♂ USNM 107,891 <bold>23</bold> <italic><tp:taxon-name>Schacontia umbra</tp:taxon-name></italic> male Holotype, Ecuador, Past. Mera: 1300 m, xii.1992, V.O. Becker Col; Col. Becker 100504 <bold>24</bold> <italic><tp:taxon-name>Schacontia speciosa</tp:taxon-name></italic> male, Paratype, Brazil (data <xref ref-type="fig" rid="F1">Fig. 4</xref>) <bold>25</bold> <italic><tp:taxon-name>Schacontia ysticalis</tp:taxon-name></italic> male 108100; Venezuela Guarico, Huato Masaguaral , 45 km S Calabozo, <named-content xmlns:xlink="http://www.w3.org/1999/xlink" content-type="dwc:verbatimCoordinates" xlink:type="simple">8.57°N, 67.58°W</named-content>, Galry For#4 75 m, 13–16 May 1988, uv light, M. Epstein R. Blahnik <bold>26</bold> <italic><tp:taxon-name>Schacontia themis</tp:taxon-name></italic>, male, Costa Rica, Guanacaste, Santa Rosa Nat’l Pk., 97 SRNP 2354.1 JAL, 2 May 2003, #5 <bold>27</bold> <italic><tp:taxon-name>Schacontia rasa</tp:taxon-name></italic> male Holotype, Mexico, Col. Becker 110514, Mexico, Tam San Fernando, 50 m, 28.vi.1997, V. O. Becker Col., [green USNM genitalia slide label “JAL 18”] <bold>28</bold> <italic><tp:taxon-name>Schacontia nyx</tp:taxon-name></italic> male, Venezuela, Lara, 4 km NW of La Pastora, 2–3.III.1978, riparian forest, blacklight, J.B. Heppner, Genitalia slide by DA ♂ USNM 108,101 <bold>29</bold> <italic><tp:taxon-name>Schacontia clotho</tp:taxon-name></italic> Cf <xref ref-type="fig" rid="F1">Fig. 9</xref>.</p></caption><graphic xmlns:xlink="http://www.w3.org/1999/xlink" xlink:href="ZooKeys-291-027-g005.jpg" position="float" orientation="portrait" xlink:type="simple"/></fig><fig id="F11" position="float" orientation="portrait"><label>Figures 64–65.</label><caption><p><bold>64</bold> <italic><tp:taxon-name>Schacontia atropos</tp:taxon-name></italic>, male, Venezuela; Cf. <xref ref-type="fig" rid="F1">Fig. 12</xref> <bold>65</bold> Phallus, data as above.</p></caption><graphic xmlns:xlink="http://www.w3.org/1999/xlink" xlink:href="ZooKeys-291-027-g011.jpg" position="float" orientation="portrait" xlink:type="simple"/></fig></tp:treatment-sec><ref-list><ref id="B30"><mixed-citation xmlns:xlink="http://www.w3.org/1999/xlink" xlink:type="simple"><person-group><name name-style="western"><surname>Ohno</surname><given-names>S</given-names></name></person-group> (<year>2000</year>)<article-title> Emergence of two nominal species, <italic>Ostrinia scapulalis</italic> and <italic>O. orientalis</italic>, from a single brood (Lepidoptera: Crambidae).</article-title><source>Entomological Science </source><volume>3</volume> (<issue>4</issue>): <fpage>635</fpage>-<lpage>637</lpage>.</mixed-citation></ref></ref-list></tp:taxon-treatment>
